# Supplementary material for: Aberrant DNA methylation defines isoform usage in cancer, with functional implications
Source: PLoS Comput Biol. 2019 Jul 22;15(7):e1007095. doi: 10.1371/journal.pcbi.1007095 (PMC6675117; doi:10.1371/journal.pcbi.1007095)
Supplement: S2 Table — Among 1,222 DNA methylation–isoform correlated genes shared across at least 6 out of 11 cancer types, biological pathways and gene sets from seven curated databases were enriched, as determined using Enrichr [49]. (XLSX) [file pcbi.1007095.s019.xlsx]

## Sheet: KEGG
Term	Overlap	P-value	Adjusted P-value	Z-score	Combined Score	Genes
Regulation of actin cytoskeleton_Homo sapiens_hsa04810	35/214	9.09471e-08	2.35553e-05	-1.92091	31.1438	CYFIP2;CHRM3;SRC;ITGB4;ARPC1B;PXN;ITGB2;PDGFA;PIK3CD;PIK3R1;ITGAE;IQGAP2;ITGAL;EGFR;ARHGAP35;MYLK;PAK1;SCIN;PDGFC;PAK6;ITGB8;NCKAP1L;ITGB6;FN1;BAIAP2;PTK2;VAV1;TIAM1;ARHGEF4;ARHGEF1;CRK;FGF11;FGFR2;PFN2;FGFR1
Focal adhesion_Homo sapiens_hsa04510	33/202	2.16261e-07	2.80058e-05	-1.89686	29.1107	SHC1;SRC;ITGB4;LAMA1;PXN;RASGRF1;PDGFA;PIK3CD;PIK3R1;EGFR;ARHGAP35;MYLK;PAK1;AKT3;PDGFC;ERBB2;CAPN2;PAK6;ITGB8;FYN;ITGB6;LAMB3;FN1;PRKCA;IGF1;PTK2;VAV1;COL4A2;PARVG;COL6A2;COL9A1;COL9A3;CRK
Rap1 signaling pathway_Homo sapiens_hsa04015	30/211	1.37141e-05	0.00118399	-1.91111	21.3988	RGS14;SRC;CTNND1;ITGB2;PDGFA;PIK3CD;PIK3R1;ITGAL;ADCY7;PRKCZ;EGFR;RASSF5;AKT3;PDGFC;PLCE1;MAGI2;PRKCA;IGF1;TIAM1;PARD3;GNAS;RAPGEF5;PLCB2;CRK;SIPA1;FGF11;FGFR2;LAT;PFN2;FGFR1
Pathways in cancer_Homo sapiens_hsa05200	46/397	2.30395e-05	0.00149181	-2.0297	21.6737	LAMA1;GSTP1;TCF7;SLC2A1;PDGFA;PIK3CD;PIK3R1;PLD1;ADCY7;ETS1;EGFR;RASSF1;CASP8;MECOM;RASSF5;AKT3;ERBB2;ARNT2;TCF7L1;SMAD3;WNT5B;LAMB3;CDKN2A;STAT1;ZBTB16;PLEKHG5;FN1;PRKCA;IGF1;PML;PTK2;RUNX1;BMP4;PAX8;COL4A2;MSH2;RARA;GNAS;PPARG;ARHGEF1;PLCB2;CRK;FGF11;FGFR2;BCL2L1;FGFR1
Viral myocarditis_Homo sapiens_hsa05416	13/59	4.49349e-05	0.00232763	-1.76707	17.6888	CD40;ITGB2;HLA-B;HLA-C;HLA-F;ITGAL;HLA-E;HLA-DMA;CASP8;HLA-DMB;HLA-DPB1;FYN;HLA-DPA1
Adherens junction_Homo sapiens_hsa04520	14/74	0.000135493	0.00542534	-1.70272	15.1654	TCF7L1;SMAD3;SRC;CTNND1;TCF7;PTPRM;LMO7;BAIAP2;EGFR;PARD3;ERBB2;PTPN6;FYN;FGFR1
Cell adhesion molecules (CAMs)_Homo sapiens_hsa04514	21/142	0.000146631	0.00542534	-1.58136	13.9596	CD40;CADM1;ITGB2;HLA-B;ICAM2;NRXN3;HLA-C;ICAM3;PTPRM;HLA-F;ITGAL;HLA-E;CLDN11;NFASC;CLDN4;HLA-DMA;HLA-DMB;CD6;HLA-DPB1;ITGB8;HLA-DPA1
Type I diabetes mellitus_Homo sapiens_hsa04940	10/43	0.000209892	0.00679524	-1.52699	12.9319	HLA-DMA;PTPRN2;HLA-DMB;HLA-B;HLA-DPB1;ICA1;HLA-C;HLA-F;HLA-E;HLA-DPA1
Glutathione metabolism_Homo sapiens_hsa00480	11/52	0.000251387	0.00723436	-1.52278	12.6216	GSTM3;GPX2;GSTM2;GSTA4;GSTO2;GPX3;GSTP1;ANPEP;MGST1;GPX7;PGD
Proteoglycans in cancer_Homo sapiens_hsa05205	26/203	0.000283057	0.00733118	-1.78039	14.5455	CD63;SRC;PXN;PIK3CD;PIK3R1;EGFR;PAK1;GPC1;AKT3;ERBB2;PLCE1;WNT5B;IGF2;FN1;PRKCA;ANK2;ANK3;IGF1;ESR1;PTK2;TIAM1;HCLS1;ARHGEF1;PTPN6;CD44;FGFR1
Allograft rejection_Homo sapiens_hsa05330	9/38	0.000374328	0.00881371	-1.28859	10.1675	CD40;HLA-DMA;HLA-DMB;HLA-B;HLA-DPB1;HLA-C;HLA-F;HLA-E;HLA-DPA1
Aldosterone-regulated sodium reabsorption_Homo sapiens_hsa04960	9/39	0.000460527	0.00980298	-1.30245	10.0069	SLC9A3R2;SCNN1A;NEDD4L;ATP1A3;PIK3CD;PRKCA;IGF1;PIK3R1;SGK1
Fc gamma R-mediated phagocytosis_Homo sapiens_hsa04666	15/93	0.000492041	0.00980298	-1.51987	11.5768	MYO10;ARPC1B;PIK3CD;PRKCA;PIK3R1;PLD1;VAV1;PAK1;SCIN;BIN1;INPP5D;AKT3;DOCK2;CRK;LAT
HTLV-I infection_Homo sapiens_hsa05166	30/258	0.000542938	0.0100443	-1.61826	12.1669	NRP1;CD40;ITGB2;SLC2A1;PDGFA;PIK3CD;PIK3R1;ITGAL;ADCY7;ETS1;ETS2;HLA-DMA;HLA-DMB;PTTG1;AKT3;JAK3;HLA-DPA1;RANBP1;SMAD3;WNT5B;IL1R1;CDKN2A;HLA-B;HLA-C;HLA-F;HLA-E;LCK;HLA-DPB1;LTBR;BCL2L1
Leukocyte transendothelial migration_Homo sapiens_hsa04670	17/118	0.000821761	0.0134849	-1.36724	9.71298	ITK;CTNND1;PXN;ITGB2;PIK3CD;CYBA;PRKCA;PIK3R1;ITGAL;ARHGAP35;PTK2;VAV1;CLDN11;CLDN4;RASSF5;PTK2B;SIPA1
Bacterial invasion of epithelial cells_Homo sapiens_hsa05100	13/78	0.000833044	0.0134849	-1.32273	9.37871	SHC1;SRC;ARPC1B;PXN;FN1;PIK3CD;PIK3R1;PTK2;SEPT8;SEPT9;ELMO1;HCLS1;CRK
Prostate cancer_Homo sapiens_hsa05215	14/89	0.000966034	0.0147178	-1.49919	10.4079	TCF7L1;GSTP1;TCF7;PIK3CD;PDGFA;IGF1;PIK3R1;EGFR;AKT3;ERBB2;PDGFC;FGFR2;FGFR1;CREB5
Chemokine signaling pathway_Homo sapiens_hsa04062	23/187	0.00108475	0.0156083	-1.48721	10.1523	ITK;SHC1;STAT1;SRC;PXN;PIK3CD;CXCL1;PIK3R1;ADCY7;PRKCZ;PTK2;VAV1;TIAM1;PAK1;PARD3;AKT3;ELMO1;PTK2B;DOCK2;CCL28;CRK;PLCB2;JAK3
Natural killer cell mediated cytotoxicity_Homo sapiens_hsa04650	18/135	0.00146318	0.0198307	-1.38939	9.06878	SHC1;ITGB2;HLA-B;ICAM2;HLA-C;PIK3CD;PRKCA;PIK3R1;ITGAL;VAV1;HLA-E;PAK1;LCK;SH3BP2;PTK2B;PTPN6;FYN;LAT
Ras signaling pathway_Homo sapiens_hsa04014	26/227	0.00153133	0.0198307	-1.51713	9.83347	SHC1;RASGRF1;PDGFA;PIK3CD;PIK3R1;PLD1;ETS1;EGFR;ETS2;RASSF1;PAK1;RASSF5;AKT3;PDGFC;PLCE1;PAK6;PRKCA;IGF1;TIAM1;RAPGEF5;RGL2;FGF11;FGFR2;LAT;FGFR1;BCL2L1
Staphylococcus aureus infection_Homo sapiens_hsa05150	10/56	0.00189459	0.0233666	-1.0204	6.39666	C3;HLA-DMA;HLA-DMB;C1S;ITGB2;HLA-DPB1;ITGAL;CFB;C2;HLA-DPA1
ErbB signaling pathway_Homo sapiens_hsa04012	13/87	0.00232761	0.0274024	-1.27619	7.73744	SHC1;SRC;PIK3CD;PRKCA;PIK3R1;EGFR;PTK2;EREG;PAK1;AKT3;ERBB2;PAK6;CRK
Complement and coagulation cascades_Homo sapiens_hsa04610	12/79	0.00293582	0.0308435	-1.10675	6.45319	C3;CR2;SERPINA1;C1S;ITGB2;SERPING1;CD59;CD46;CLU;F3;CFB;C2
Graft-versus-host disease_Homo sapiens_hsa05332	8/41	0.00297609	0.0308435	-0.606475	3.52795	HLA-DMA;HLA-DMB;HLA-B;HLA-DPB1;HLA-C;HLA-F;HLA-E;HLA-DPA1
Phospholipase D signaling pathway_Homo sapiens_hsa04072	18/144	0.00301588	0.0308435	-1.28504	7.45818	SHC1;DGKA;PDGFA;PIK3CD;PRKCA;PIK3R1;PLD1;ADCY7;DGKZ;EGFR;CYTH2;GRM4;AKT3;PDGFC;GNAS;PTK2B;FYN;PLCB2
Platelet activation_Homo sapiens_hsa04611	16/122	0.00309626	0.0308435	-1.25654	7.25971	GUCY1A3;NOS3;SRC;PIK3CD;PIK3R1;ADCY7;PRKCZ;ARHGAP35;MYLK;AKT3;TBXAS1;GNAS;ARHGEF1;FYN;PLCB2;PRKG1
AGE-RAGE signaling pathway in diabetic complications_Homo sapiens_hsa04933	14/101	0.00329309	0.0315893	-1.31837	7.53572	SMAD3;NOS3;STAT1;FN1;PIK3CD;PRKCA;PIK3R1;PRKCZ;F3;COL4A2;AKT3;PLCE1;PLCB2;PLCD1
ECM-receptor interaction_Homo sapiens_hsa04512	12/82	0.00401714	0.0371586	-0.892208	4.92248	LAMB3;SV2B;COL4A2;ITGB4;LAMA1;COL6A2;FN1;COL9A1;ITGB8;COL9A3;ITGB6;CD44
Autoimmune thyroid disease_Homo sapiens_hsa05320	9/53	0.00447126	0.0399128	-0.648625	3.50911	CD40;HLA-DMA;HLA-DMB;HLA-B;HLA-DPB1;HLA-C;HLA-F;HLA-E;HLA-DPA1
Axon guidance_Homo sapiens_hsa04360	16/127	0.0046231	0.0399128	-1.03149	5.54599	SEMA4A;NRP1;SEMA4D;SEMA3D;PTK2;PAK1;ABLIM2;RGS3;DPYSL2;PAK6;SLIT3;FYN;SRGAP3;EPHB2;EPHB1;NGEF
Thyroid hormone signaling pathway_Homo sapiens_hsa04919	15/118	0.00550887	0.0460257	-1.05658	5.49571	STAT1;SRC;SLC2A1;ATP1A3;PIK3CD;PRKCA;PIK3R1;ESR1;MED12L;BMP4;RCAN1;AKT3;PLCE1;PLCB2;PLCD1

## Sheet: Reactome
Term	Overlap	P-value	Adjusted P-value	Z-score	Combined Score	Genes
Rho GTPase cycle_Homo sapiens_R-HSA-194840	29/122	1.75507e-10	1.86213e-07	-1.80313	40.5043	TRIO;FAM13A;ARHGDIG;ARHGAP15;KALRN;ARHGAP35;ARHGAP22;INPP5B;ABR;AKAP13;MCF2L;CHN2;ARHGDIB;SRGAP3;STARD13;PLEKHG5;ARHGAP28;RHOF;ARHGAP26;ARHGAP25;ARHGAP24;VAV1;TIAM2;TIAM1;OBSCN;ARHGEF3;ARHGEF4;ARHGEF2;NGEF
NRAGE signals death through JNK_Homo sapiens_R-HSA-193648	14/45	2.61577e-07	0.000138766	-1.88602	28.5855	TRIO;PLEKHG5;KALRN;VAV1;TIAM2;TIAM1;ABR;AKAP13;OBSCN;MCF2L;ARHGEF3;ARHGEF4;ARHGEF2;NGEF
Hemostasis_Homo sapiens_R-HSA-109582	64/552	6.03343e-07	0.000213382	-2.13209	30.5332	LGALS3BP;SERPINA3;SERPINA1;SERPINE2;DGKA;ITGB2;PIK3CD;ITGAL;CLU;KIF19;AKT3;SIRPA;QSOX1;JAK3;SLC16A3;PRKG1;GUCY1A3;ANXA2;PRKCA;PPP2R5C;SERPINB8;F3;DGKZ;KIF6;VAV1;SLC7A7;PRKAR1B;SLC7A8;LCK;IRF1;KCNMA1;SERPING1;ZFPM2;ALDOA;DOCK2;CRK;ZFPM1;CD44;GRB7;CD63;SHC1;SRC;PDGFA;PIK3R1;GATA2;PRKCZ;KLC3;INPP5D;FYN;CD74;CBX5;NOS3;PCDH7;RARRES2;FN1;IGF2;IGF1;PTK2;P2RX5;PDE10A;GNAS;CD9;PTPN6;LAT
Signaling by Rho GTPases_Homo sapiens_R-HSA-194315	46/367	2.92722e-06	0.000667153	-2.18089	27.7877	CYFIP2;TRIO;SRC;WIPF1;ARPC1B;FAM13A;ARHGDIG;IQGAP2;ARHGAP15;KALRN;ARHGAP35;MYLK;INPP5B;ARHGAP22;ABR;AKAP13;PAK1;KLC3;CHN2;MCF2L;ARHGDIB;NCKAP1L;SRGAP3;STARD13;PLEKHG5;ARHGAP28;CYBA;RHOF;PPP2R5C;ARHGAP26;BAIAP2;ARHGAP25;PTK2;VAV1;ARHGAP24;TIAM2;TIAM1;FMNL1;OBSCN;ARHGEF3;ARHGEF4;EVL;ARHGEF2;NGEF;MAD1L1;PFN2
Cell-Cell communication_Homo sapiens_R-HSA-1500931	23/131	4.17812e-06	0.000667153	-1.99098	24.6596	CADM1;LAMB3;DST;FBLIM1;SRC;ITGB4;CTNND1;PXN;MAGI2;PIK3R1;CDH8;PTK2;CLDN11;PAK1;CLDN4;PARD3;CDH11;CDH13;SIRPA;PTK2B;PTPN6;FYN;PLEC
Extracellular matrix organization_Homo sapiens_R-HSA-1474244	38/283	4.18881e-06	0.000667153	-2.07211	25.6591	DDR1;COL18A1;PTPRS;ITGB4;LAMA1;ELN;ITGB2;ICAM2;LTBP4;ICAM3;PDGFA;FBLN1;FURIN;LTBP3;ITGAE;ITGAL;LTBP1;CAPN2;ITGB8;CAPN1;ITGB6;CTSD;LAMB3;DST;COL22A1;FN1;PRKCA;BMP7;BMP4;BCAN;COL4A2;COL5A1;COL6A2;COL9A1;COL8A1;COL9A3;CD44;PLEC
Developmental Biology_Homo sapiens_R-HSA-1266738	80/786	4.71747e-06	0.000667153	-2.33138	28.5926	NRP1;NRP2;RARG;TRIO;CHD9;ARPC1B;RASGRF1;AP2A1;HIF3A;PCSK6;ARHGAP35;PSMD9;RASGEF1A;CHL1;DPYSL2;AKT3;EPHB2;JAK3;EPHB1;SREBF1;TSC22D1;TCF12;HNF1B;ANK2;ANK3;PPP2R5C;EREG;RGMA;NCOR2;TIAM1;NR5A2;PSMA1;COL4A2;COL6A2;RARA;HOXB3;PPARG;HOXB2;EVL;NGEF;PFN2;SMARCD3;EPHA10;SHC1;SRC;LAMA1;ARHGEF28;PDGFA;FURIN;KALRN;EGFR;PSMB10;PAK1;ABLIM2;GPC1;ERBB2;PAK6;HOXC4;POLR2F;FYN;SLIT3;SRGAP3;SCN3B;SEMA4A;SMAD3;MYO10;S…
Axon guidance_Homo sapiens_R-HSA-422475	58/515	5.03037e-06	0.000667153	-2.30369	28.1051	NRP1;NRP2;TRIO;ARPC1B;RASGRF1;AP2A1;ARHGAP35;PSMD9;RASGEF1A;CHL1;DPYSL2;EPHB2;JAK3;EPHB1;ANK2;ANK3;PPP2R5C;EREG;RGMA;TIAM1;COL4A2;PSMA1;COL6A2;EVL;NGEF;PFN2;EPHA10;SHC1;SRC;LAMA1;ARHGEF28;PDGFA;KALRN;EGFR;PSMB10;PAK1;ABLIM2;GPC1;ERBB2;PAK6;FYN;SLIT3;SRGAP3;SCN3B;SEMA4A;SEMA4D;MYO10;FN1;PSMB8;PTK2;PSMB9;NFASC;ARTN;COL9A1;COL9A3;LAT;FGFR2;FGFR1
G alpha (12/13) signalling events_Homo sapiens_R-HSA-416482	16/75	9.51817e-06	0.00112209	-1.79938	20.805	TRIO;PLEKHG5;PIK3R1;KALRN;VAV1;TIAM2;TIAM1;ABR;AKAP13;OBSCN;MCF2L;ARHGEF3;ARHGEF4;ARHGEF1;ARHGEF2;NGEF
Cell death signalling via NRAGE, NRIF and NADE_Homo sapiens_R-HSA-204998	14/61	1.40699e-05	0.00149282	-1.75676	19.6256	TRIO;PLEKHG5;KALRN;VAV1;TIAM2;TIAM1;ABR;AKAP13;OBSCN;MCF2L;ARHGEF3;ARHGEF4;ARHGEF2;NGEF
Signaling by VEGF_Homo sapiens_R-HSA-194138	40/328	2.42084e-05	0.00233501	-2.42959	25.8236	CYFIP2;NRP1;NRP2;SHC1;SRC;CTNND1;PXN;RASGRF1;PDGFA;PIK3R1;PRKCZ;PSMB10;EGFR;PSMD9;PAK1;RASGEF1A;AKT3;ERBB2;PTK2B;NCKAP1L;FYN;JAK3;NOS3;FN1;PRKCA;CYBA;PPP2R5C;BAIAP2;PTK2;VAV1;PSMB8;EREG;PSMB9;PSMA1;ARTN;ELMO1;CRK;FGFR2;LAT;FGFR1
Insulin-like Growth Factor-2 mRNA Binding Proteins (IGF2BPs/IMPs/VICKZs) bind RNA_Homo sapiens_R-HSA-428359	5/8	4.04891e-05	0.00357991	-1.02967	10.4146	IGF2BP1;IGF2;IGF2BP3;IGF2BP2;CD44
Interferon alpha/beta signaling_Homo sapiens_R-HSA-909733	14/68	5.15861e-05	0.00421022	-1.74851	17.2617	IFITM1;IFITM2;STAT1;MX2;MX1;HLA-B;HLA-C;HLA-F;PSMB8;HLA-E;BST2;IFI27;IRF1;PTPN6
Signalling by NGF_Homo sapiens_R-HSA-166520	49/450	6.33905e-05	0.00480409	-2.37733	22.9798	TRIO;RASGRF1;PIK3CD;AP2A1;PCSK6;PCSK5;PSMD9;AKAP13;RASGEF1A;MCF2L;AKT3;JAK3;PLEKHG5;PRKCA;PPP2R5C;VAV1;EREG;TIAM2;TIAM1;OBSCN;PRKAR1B;PSMA1;LCK;ARHGEF3;ARHGEF4;ARHGEF1;ARHGEF2;CRK;NGEF;SHC1;SRC;PDGFA;FURIN;PIK3R1;ADCY7;KALRN;EGFR;PSMB10;ABR;ERBB2;FYN;FN1;PSMB8;PTK2;PSMB9;ARTN;LAT;FGFR2;FGFR1
VEGFA-VEGFR2 Pathway_Homo sapiens_R-HSA-4420097	38/320	6.82506e-05	0.00482759	-2.40894	23.1073	CYFIP2;SHC1;SRC;CTNND1;PXN;RASGRF1;PDGFA;PIK3R1;PRKCZ;PSMB10;EGFR;PSMD9;PAK1;RASGEF1A;AKT3;ERBB2;PTK2B;NCKAP1L;FYN;JAK3;NOS3;FN1;PRKCA;CYBA;PPP2R5C;BAIAP2;PTK2;VAV1;PSMB8;EREG;PSMB9;PSMA1;ARTN;ELMO1;CRK;FGFR2;LAT;FGFR1
Platelet activation, signaling and aggregation_Homo sapiens_R-HSA-76002	32/253	7.61689e-05	0.00505095	-2.03978	19.3424	LGALS3BP;SERPINA3;CD63;SERPINA1;SHC1;SRC;DGKA;PDGFA;PIK3CD;PIK3R1;PRKCZ;CLU;AKT3;QSOX1;FYN;JAK3;RARRES2;PCDH7;IGF2;FN1;PRKCA;IGF1;DGKZ;PTK2;VAV1;LCK;CD9;SERPING1;PTPN6;ALDOA;CRK;LAT
Cell surface interactions at the vascular wall_Homo sapiens_R-HSA-202733	17/101	0.000124991	0.00766192	-1.8137	16.3002	CD74;GRB7;SHC1;SRC;ITGB2;FN1;PIK3R1;ITGAL;SLC7A7;SLC7A8;LCK;INPP5D;SIRPA;PTPN6;FYN;SLC16A3;CD44
p75 NTR receptor-mediated signalling_Homo sapiens_R-HSA-193704	15/83	0.000135745	0.00766192	-1.67861	14.9475	TRIO;PLEKHG5;KALRN;VAV1;TIAM2;TIAM1;ABR;AKAP13;OBSCN;MCF2L;ARHGEF3;ARHGEF4;ARHGEF1;ARHGEF2;NGEF
Elastic fibre formation_Homo sapiens_R-HSA-1566948	10/41	0.000137207	0.00766192	-1.74011	15.4765	BMP4;ELN;LTBP4;ITGB8;FURIN;FBLN1;ITGB6;LTBP3;BMP7;LTBP1
Interferon gamma signaling_Homo sapiens_R-HSA-877300	16/93	0.000150306	0.00797374	-1.62615	14.3148	STAT1;HLA-B;HLA-C;HLA-F;PML;HLA-E;TRIM17;TRIM29;IRF1;TRIM2;HLA-DPB1;PTPN6;B2M;CD44;TRIM22;HLA-DPA1
EPHB-mediated forward signaling_Homo sapiens_R-HSA-3928662	10/42	0.000170314	0.00860492	-1.85333	16.083	TIAM1;PAK1;SRC;ARPC1B;ARHGEF28;FYN;EPHB2;KALRN;EPHB1;PTK2
Integrin cell surface interactions_Homo sapiens_R-HSA-216083	13/67	0.000178725	0.00861941	-1.78921	15.4402	COL18A1;ITGB2;FN1;ICAM2;ICAM3;ITGAE;ITGAL;COL4A2;COL9A1;ITGB8;COL9A3;ITGB6;CD44
Cytokine Signaling in Immune system_Homo sapiens_R-HSA-1280215	60/620	0.000284599	0.0131287	-2.209	18.0352	IFITM1;CD40;IFITM2;RASGRF1;PIK3CD;GHR;PSMD9;RASGEF1A;TRIM29;TRIM2;JAK3;B2M;TRIM22;HLA-DPA1;EDARADD;IL1R1;HLA-B;HLA-C;IL16;PPP2R5C;HLA-F;OSMR;VAV1;EREG;HLA-E;PSMA1;IFI27;TRIM17;LCK;IRF1;CRK;CD44;SHC1;SRC;PDGFA;PIK3R1;EGFR;PSMB10;INPP5D;ERBB2;PTK2B;FYN;IL12RB1;IL32;STAT1;MX2;MX1;FN1;PSMB8;PML;PTK2;PSMB9;BST2;ARTN;HLA-DPB1;PTPN6;LTBR;LAT;FGFR2;FGFR1
GPVI-mediated activation cascade_Homo sapiens_R-HSA-114604	11/53	0.000299926	0.0132592	-1.59669	12.9523	SHC1;LCK;AKT3;PIK3CD;PTPN6;FYN;PIK3R1;PRKCZ;JAK3;VAV1;LAT
Molecules associated with elastic fibres_Homo sapiens_R-HSA-2129379	8/30	0.000331333	0.0140618	-1.57753	12.6398	BMP4;LTBP4;ITGB8;FBLN1;ITGB6;LTBP3;BMP7;LTBP1
PECAM1 interactions_Homo sapiens_R-HSA-210990	5/12	0.000465676	0.017841	-1.05992	8.13176	SRC;LCK;INPP5D;FYN;PTPN6
Endosomal/Vacuolar pathway_Homo sapiens_R-HSA-1236977	5/12	0.000465676	0.017841	-1.01074	7.75445	HLA-B;HLA-C;HLA-F;B2M;HLA-E
Signaling by PDGF_Homo sapiens_R-HSA-186797	39/364	0.000470827	0.017841	-2.37151	18.1682	GRB7;SHC1;SRC;RASGRF1;PDGFA;PIK3CD;FURIN;PIK3R1;ADCY7;PSMB10;EGFR;PSMD9;RASGEF1A;AKT3;PDGFC;ERBB2;FYN;JAK3;STAT1;FN1;PRKCA;PPP2R5C;PTK2;VAV1;PSMB8;EREG;PSMB9;PRKAR1B;COL4A2;PSMA1;ARTN;LCK;COL6A2;COL9A1;COL9A3;CRK;FGFR2;LAT;FGFR1
Cell junction organization_Homo sapiens_R-HSA-446728	14/86	0.000681023	0.0245582	-1.69061	12.3278	LAMB3;CADM1;DST;FBLIM1;ITGB4;CTNND1;PXN;CDH8;CLDN11;CLDN4;PARD3;CDH11;CDH13;PLEC
L1CAM interactions_Homo sapiens_R-HSA-373760	15/96	0.00069439	0.0245582	-1.63025	11.8559	NRP1;NRP2;SRC;LAMA1;ANK2;AP2A1;ANK3;EGFR;PAK1;NFASC;CHL1;DPYSL2;SCN3B;EPHB2;FGFR1
Signal regulatory protein (SIRP) family interactions_Homo sapiens_R-HSA-391160	5/13	0.000718754	0.0245999	-0.97493	7.05654	SRC;SIRPA;PTK2B;PTPN6;PTK2
Nef and signal transduction_Homo sapiens_R-HSA-164944	4/8	0.000795712	0.0263828	-0.365525	2.60848	LCK;ELMO1;FYN;DOCK2
Fcgamma receptor (FCGR) dependent phagocytosis_Homo sapiens_R-HSA-2029480	17/120	0.000995953	0.0309961	-1.66901	11.5359	CYFIP2;MYO10;SRC;WIPF1;ARPC1B;PIK3R1;BAIAP2;PLD1;PTK2;VAV1;PLD3;PAK1;MYO1C;ELMO1;NCKAP1L;FYN;CRK
Response to elevated platelet cytosolic Ca2+_Homo sapiens_R-HSA-76005	16/110	0.00104037	0.0309961	-1.63638	11.239	LGALS3BP;SERPINA3;CD63;SERPINA1;RARRES2;PCDH7;IGF2;FN1;PDGFA;PRKCA;IGF1;CLU;CD9;SERPING1;QSOX1;ALDOA
Constitutive Signaling by Aberrant PI3K in Cancer_Homo sapiens_R-HSA-2219530	11/61	0.0010516	0.0309961	-1.63525	11.2136	LCK;ERBB2;PDGFA;PIK3CD;FYN;PIK3R1;VAV1;EGFR;FGFR2;EREG;FGFR1
DCC mediated attractive signaling_Homo sapiens_R-HSA-418885	5/14	0.00106205	0.0309961	-0.777002	5.32056	TRIO;ABLIM2;SRC;FYN;PTK2
Negative regulation of the PI3K/AKT network_Homo sapiens_R-HSA-199418	14/90	0.00108092	0.0309961	-1.80957	12.3593	SRC;PDGFA;PIK3CD;PPP2R5C;PIK3R1;VAV1;EGFR;EREG;LCK;ERBB2;AKT3;FYN;FGFR2;FGFR1
Type I hemidesmosome assembly_Homo sapiens_R-HSA-446107	4/9	0.00136308	0.0376697	-0.0118537	0.0782107	DST;LAMB3;ITGB4;PLEC
Signaling by ERBB2_Homo sapiens_R-HSA-1227986	9/45	0.00138466	0.0376697	-1.64225	10.8098	GRB7;SRC;SHC1;ERBB2;AKT3;FYN;PIK3R1;EGFR;EREG
Apoptotic cleavage of cellular proteins_Homo sapiens_R-HSA-111465	8/37	0.00149331	0.0390018	-1.47427	9.5927	CASP8;STK24;LMNA;MAPT;VIM;PTK2;TJP2;PLEC
PI5P, PP2A and IER3 Regulate PI3K/AKT Signaling_Homo sapiens_R-HSA-6811558	13/83	0.00150714	0.0390018	-1.73998	11.3056	SRC;PDGFA;PIK3CD;PPP2R5C;PIK3R1;VAV1;EGFR;EREG;LCK;ERBB2;FYN;FGFR2;FGFR1
Diseases of signal transduction_Homo sapiens_R-HSA-5663202	31/288	0.00158932	0.0401492	-2.06608	13.3147	SHC1;PDGFA;PIK3CD;PIK3R1;HDAC9;PSMB10;EGFR;PSMD9;AKT3;ERBB2;MYO18A;POLR2F;FYN;STRA6;RNF43;SMAD3;STAT1;MIB2;ERLIN2;PPP2R5C;VAV1;PSMB8;EREG;PSMB9;NCOR2;PSMA1;LCK;RBP1;NEURL1;FGFR2;FGFR1
Interleukin-2 signaling_Homo sapiens_R-HSA-451927	28/252	0.00163554	0.040356	-2.13712	13.7113	SHC1;SRC;RASGRF1;PDGFA;PIK3CD;PIK3R1;PSMB10;EGFR;PSMD9;RASGEF1A;INPP5D;ERBB2;PTK2B;FYN;JAK3;FN1;PPP2R5C;PTK2;PSMB8;EREG;PSMB9;PSMA1;ARTN;LCK;PTPN6;FGFR2;LAT;FGFR1
Platelet degranulation_Homo sapiens_R-HSA-114608	15/105	0.00177032	0.0424719	-1.56659	9.92685	LGALS3BP;SERPINA3;CD63;SERPINA1;RARRES2;PCDH7;IGF2;FN1;PDGFA;IGF1;CLU;CD9;SERPING1;QSOX1;ALDOA
ER-Phagosome pathway_Homo sapiens_R-HSA-1236974	11/65	0.00180135	0.0424719	-1.69996	10.7424	PSMD9;PSMA1;HLA-B;TAP1;HLA-C;HLA-F;B2M;PSMB10;PSMB8;PSMB9;HLA-E
Interferon Signaling_Homo sapiens_R-HSA-913531	23/196	0.00202984	0.0468188	-1.73007	10.7261	IFITM1;IFITM2;STAT1;MX2;MX1;HLA-B;HLA-C;HLA-F;PML;PSMB8;HLA-E;BST2;IFI27;TRIM17;TRIM29;TRIM2;IRF1;HLA-DPB1;PTPN6;B2M;CD44;TRIM22;HLA-DPA1
Regulation of KIT signaling_Homo sapiens_R-HSA-1433559	5/16	0.0020914	0.0472123	-0.89087	5.4966	SRC;LCK;PRKCA;FYN;PTPN6

## Sheet: NCI-Nature
Term	Overlap	P-value	Adjusted P-value	Z-score	Combined Score	Genes
Regulation of RhoA activity_Homo sapiens_49ece019-6195-11e5-8ac5-06603eb7f303	16/46	5.92721e-09	1.10839e-06	-1.60436	30.3924	FARP1;ARHGEF10;TRIO;ARHGEF28;ARHGDIG;VAV1;ARHGAP35;ABR;AKAP13;OBSCN;MCF2L;ARHGDIB;ARHGEF3;ARHGEF1;ARHGEF2;NGEF
Regulation of RAC1 activity_Homo sapiens_351aacd6-6195-11e5-8ac5-06603eb7f303	13/38	1.9976e-07	1.86776e-05	-1.45806	22.4923	TRIO;RASGRF1;KALRN;VAV1;TIAM2;TIAM1;ABR;CHN2;SPATA13;ELMO1;ARHGEF2;DOCK2;NGEF
Signaling events mediated by focal adhesion kinase_Homo sapiens_8fb80085-6195-11e5-8ac5-06603eb7f303	13/58	3.70878e-05	0.00231181	-1.82031	18.5712	GRB7;SRC;ARHGEF28;PXN;PIK3R1;ARHGAP26;ETS1;ARHGAP35;PAK1;ELMO1;CAPN2;FYN;CRK
EPHB forward signaling_Homo sapiens_01c81f4a-6192-11e5-8ac5-06603eb7f303	10/39	8.69978e-05	0.00406715	-1.4858	13.8916	GRB7;PAK1;SRC;SHC1;PXN;PIK3R1;EPHB2;CRK;KALRN;EPHB1
LPA receptor mediated events_Homo sapiens_4b994cde-6194-11e5-8ac5-06603eb7f303	13/65	0.000129589	0.00484664	-1.6909	15.1355	SRC;PXN;PIK3R1;ADCY7;EGFR;PTK2;SLC9A3R2;TIAM1;TRIP6;PTK2B;ARHGEF1;MAPT;CRK
a6b1 and a6b4 Integrin signaling_Homo sapiens_73d1a893-6186-11e5-8ac5-06603eb7f303	10/45	0.00031242	0.00885132	-1.46395	11.8158	LAMB3;SHC1;ITGB4;LAMA1;ERBB2;PMP22;CD9;PRKCA;PIK3R1;EGFR
Ephrin B reverse signaling_Homo sapiens_149a63dc-6192-11e5-8ac5-06603eb7f303	8/30	0.000331333	0.00885132	-1.0647	8.53076	TIAM1;RGS3;LCK;SRC;FYN;PIK3R1;EPHB2;EPHB1
EPHA2 forward signaling_Homo sapiens_fb172ba9-6191-11e5-8ac5-06603eb7f303	6/18	0.000504304	0.0101377	-0.685617	5.20543	TIAM1;PAK1;SRC;SHC1;PIK3R1;ARHGAP35
Angiopoietin receptor Tie2-mediated signaling_Homo sapiens_ad60647c-6188-11e5-8ac5-06603eb7f303	10/48	0.000542126	0.0101377	-1.41703	10.656	GRB7;PAK1;NOS3;SHC1;PXN;FN1;FYN;PIK3R1;CRK;ETS1
Class I PI3K signaling events_Homo sapiens_12b82bb7-6191-11e5-8ac5-06603eb7f303	10/48	0.000542126	0.0101377	-1.25973	9.47318	ITK;CYTH2;LCK;SRC;PIK3CD;FYN;PIK3R1;ADAP1;SGK1;LAT
EGF receptor (ErbB1) signaling pathway_Homo sapiens_NULL	8/34	0.000826543	0.0140512	-1.13614	8.06463	PAK1;STAT1;SRC;SHC1;PIK3CD;PTPN6;PIK3R1;EGFR
Signaling events mediated by PTP1B_Homo sapiens_be498a9b-6195-11e5-8ac5-06603eb7f303	10/52	0.00105028	0.0154022	-1.23211	8.45069	SHC1;LCK;SRC;SPRY2;FYN;CAPN1;PIK3R1;CRK;LAT;EGFR
CXCR4-mediated signaling events_Homo sapiens_46a5529b-6191-11e5-8ac5-06603eb7f303	15/100	0.00107074	0.0154022	-1.18779	8.12374	STAT1;SRC;PXN;PIK3CD;PIK3R1;PRKCZ;PTK2;VAV1;PAK1;LCK;PTK2B;PTPN6;FYN;CRK;PLCB2
E-cadherin signaling in keratinocytes_Homo sapiens_a5f1af61-6191-11e5-8ac5-06603eb7f303	6/21	0.00125856	0.0168108	-0.138913	0.927632	SRC;CTNND1;FMN1;FYN;PIK3R1;EGFR
Beta2 integrin cell surface interactions_Homo sapiens_95b6b434-618d-11e5-8ac5-06603eb7f303	7/29	0.00148477	0.0184921	0.00323574	-0.0210728	C3;SPON2;ITGB2;ICAM2;ICAM3;TGFBI;ITGAL
TCR signaling in naive CD4+ T cells_Homo sapiens_0c2862fa-6196-11e5-8ac5-06603eb7f303	11/64	0.00158221	0.0184921	-1.01424	6.54078	MAP4K1;ITK;SHC1;LCK;RASSF5;SH3BP2;PTPN6;PRKCA;FYN;VAV1;LAT
Signaling events regulated by Ret tyrosine kinase_Homo sapiens_e4431190-6195-11e5-8ac5-06603eb7f303	8/38	0.00179171	0.0190721	-0.747163	4.72549	GRB7;SRC;SHC1;PXN;GRB10;PRKCA;PIK3R1;CRK
Netrin-mediated signaling events_Homo sapiens_716a3d34-6194-11e5-8ac5-06603eb7f303	7/30	0.00183582	0.0190721	-0.227703	1.43459	PAK1;TRIO;MYO10;SRC;ELMO1;FYN;PIK3R1
PDGFR-beta signaling pathway_Homo sapiens_c901a3e4-6194-11e5-8ac5-06603eb7f303	17/128	0.00204018	0.0200796	-1.13271	7.01681	CYFIP2;SHC1;STAT1;SRC;ARPC1B;PIK3CD;PRKCA;PIK3R1;BAIAP2;ARHGAP35;SLC9A3R2;PAK1;LCK;GRB10;FYN;CRK;SIPA1
SHP2 signaling_Homo sapiens_85755aa4-6195-11e5-8ac5-06603eb7f303	10/57	0.00217423	0.020329	-0.820289	5.02926	LMO4;SHC1;STAT1;NOS3;LCK;NTRK3;PIK3R1;JAK3;EGFR;ARHGAP35
Alpha4 beta1 integrin signaling events_Homo sapiens_aa07df5d-6187-11e5-8ac5-06603eb7f303	7/32	0.00272786	0.0240792	-0.0418756	0.247243	PRKAR1B;SRC;CD81;PXN;FN1;PTK2B;CRK
FGF signaling pathway_Homo sapiens_98ed0df6-6192-11e5-8ac5-06603eb7f303	10/59	0.00283285	0.0240792	-0.692075	4.06004	SHC1;STAT1;SRC;CTNND1;SPRY2;PTK2B;PIK3R1;RUNX2;FGFR2;FGFR1
Stabilization and expansion of the E-cadherin adherens junction_Homo sapiens_f1a6cd94-6195-11e5-8ac5-06603eb7f303	8/41	0.00297609	0.0241969	-0.213272	1.24063	CYFIP2;LIMA1;CTNND1;EXOC3;KIFC3;LPP;AQP3;EGFR
Neurotrophic factor-mediated Trk receptor signaling_Homo sapiens_774988f5-6194-11e5-8ac5-06603eb7f303	10/61	0.00364174	0.0283752	-0.691965	3.88558	TIAM1;SHC1;MCF2L;NTRK3;RASGRF1;ELMO1;NEDD4L;PIK3R1;PRKCZ;CRK
Integrin family cell surface interactions_Homo sapiens_1ca2bf67-6194-11e5-8ac5-06603eb7f303	6/26	0.00410873	0.029653	1.07806	-5.92356	ITGB4;ITGB2;ITGB8;ITGAE;ITGB6;ITGAL
Integrins in angiogenesis_Homo sapiens_2ddeac89-6194-11e5-8ac5-06603eb7f303	11/72	0.00412287	0.029653	-0.564809	3.10148	CASP8;COL5A1;SRC;COL6A2;PXN;FN1;COL9A1;COL8A1;PTK2B;COL9A3;PIK3R1
TCR signaling in naive CD8+ T cells_Homo sapiens_15a017bb-6196-11e5-8ac5-06603eb7f303	9/53	0.00447126	0.0299554	-0.300236	1.6243	SHC1;LCK;RASSF5;PTPN6;PRKCA;FYN;B2M;VAV1;LAT
IL2 signaling events mediated by PI3K_Homo sapiens_8bbf39aa-6193-11e5-8ac5-06603eb7f303	7/35	0.0046455	0.0299554	0.177562	-0.953837	SGMS1;LCK;SHC1;PIK3R1;PRKCZ;JAK3;BCL2L1
Arf6 signaling events_Homo sapiens_3b3d91b8-618a-11e5-8ac5-06603eb7f303	7/35	0.0046455	0.0299554	0.494949	-2.65879	CYTH2;ACAP1;SRC;PXN;ADAP1;EGFR;GULP1
Glypican 1 network_Homo sapiens_fb91e48c-6192-11e5-8ac5-06603eb7f303	6/27	0.00501399	0.0312539	1.31809	-6.97997	LCK;SRC;LAMA1;GPC1;FYN;FGFR1
IGF1 pathway_Homo sapiens_5e904cd6-6193-11e5-8ac5-06603eb7f303	6/28	0.00605736	0.0365395	0.952388	-4.86335	SHC1;PXN;GRB10;PIK3R1;PRKCZ;CRK
HIF-1-alpha transcription factor network_Homo sapiens_20ef2b81-6193-11e5-8ac5-06603eb7f303	10/66	0.00647334	0.0367898	-0.11464	0.577793	NT5E;SMAD3;ITGB2;SLC2A1;FURIN;RORA;ALDOA;GATA2;NDRG1;ETS1
Thromboxane A2 receptor signaling_Homo sapiens_27d5800d-6196-11e5-8ac5-06603eb7f303	9/56	0.00649232	0.0367898	-0.154125	0.776346	NOS3;LCK;SRC;ARHGEF1;PRKCA;FYN;PRKCZ;PLCB2;EGFR
ErbB4 signaling events_Homo sapiens_6104ebb2-6192-11e5-8ac5-06603eb7f303	7/38	0.00743581	0.0408969	0.580143	-2.84354	SHC1;ERBB2;PIK3CD;FYN;PIK3R1;CBFA2T3;EREG
Posttranslational regulation of adherens junction stability and dissassembly_Homo sapiens_ebb21a59-6194-11e5-8ac5-06603eb7f303	8/48	0.00806232	0.0425244	0.0821469	-0.395994	TIAM1;SRC;CTNND1;IGF2;PTPN6;FYN;RIN2;EGFR
Fc-epsilon receptor I signaling in mast cells_Homo sapiens_86cd7795-6192-11e5-8ac5-06603eb7f303	9/58	0.00818651	0.0425244	-0.0897519	0.431282	ITK;SHC1;WIPF1;PXN;HCLS1;FYN;PIK3R1;VAV1;LAT
E-cadherin signaling in the nascent adherens junction_Homo sapiens_aef0d8c2-6191-11e5-8ac5-06603eb7f303	7/39	0.0085953	0.0434411	0.729494	-3.46987	CYFIP2;TIAM1;SRC;CTNND1;ITGAE;PIK3R1;CRK
Internalization of ErbB1_Homo sapiens_3aa9aafa-6194-11e5-8ac5-06603eb7f303	7/40	0.00988221	0.0486309	0.558618	-2.57915	ZFYVE28;SRC;SHC1;SPRY2;PIK3CD;PIK3R1;EGFR

## Sheet: GO cellular component
Term	Overlap	P-value	Adjusted P-value	Z-score	Combined Score	Genes
actin cytoskeleton (GO:0015629)	48/278	5.67572e-11	3.67219e-08	-3.04446	71.8257	MACF1;WIPF1;DCTN1;ARPC1B;FMN2;LSP1;IQGAP2;KALRN;BICD1;LIMA1;SEPT9;ABLIM2;MAEA;CASP8;MPRIP;EPB41L1;CALD1;EPB41L3;ARHGDIB;VILL;IGF2BP2;MPZL2;DMTN;TPM4;TPM1;AFAP1;SHROOM3;SORBS2;RHOF;BAIAP2;SRCIN1;PTK2;MTSS1;SMTN;PARVG;BIN1;MYOT;PALLD;RARA;FSCN1;SPRY2;FILIP1;ALDOC;VIM;ARHGEF2;ALDOA;UTRN;MAD1L1
focal adhesion (GO:0005925)	50/356	3.1798e-08	1.02867e-05	-3.02953	52.3015	NRP1;CD81;ARPC1B;TGFB1I1;FHL2;SYNE2;CSRP1;MPRIP;CAPN2;CAPN1;ITGB6;TNS4;B2M;TNS3;TNS1;KLF11;MME;TPM4;DST;RPL22;AFAP1;LMO7;PALLD;CDH13;EVL;ARHGEF2;CD46;PHLDB2;CD44;PLEC;GRB7;FBLIM1;PXN;LPP;EGFR;SLC9A3R2;ARHGAP22;LIMA1;FLRT2;TSPAN4;PACSIN2;PTK2B;CD59;SORBS3;PTK2;NFASC;PTK7;TRIP6;CD9;VIM
spectrin-associated cytoskeleton (GO:0014731)	25/120	5.35884e-08	1.10092e-05	-2.42194	40.548	MACF1;BICD1;MAEA;CASP8;EPB41L1;CALD1;EPB41L3;ARHGDIB;IGF2BP2;MPZL2;DMTN;TPM4;TPM1;SHROOM3;ANK3;RHOF;PTK2;SMTN;PARVG;FSCN1;SPRY2;ALDOC;VIM;ARHGEF2;UTRN
intermediate filament cytoskeleton (GO:0045111)	29/156	6.8063e-08	1.10092e-05	-2.46801	40.7291	MACF1;BICD1;SYNE2;MAEA;CASP8;EPB41L1;CALD1;EPB41L3;ARHGDIB;IGF2BP2;MPZL2;BCAS3;TPM4;TPM1;KRT8;SHROOM3;RHOF;PTK2;CLK3;SMTN;PARVG;FSCN1;SPRY2;ALDOC;VIM;ARHGEF2;UTRN;PHLDB2;PLEC
septin cytoskeleton (GO:0032156)	23/113	2.82247e-07	3.04357e-05	-2.30103	34.7006	MACF1;TPM4;TPM1;SHROOM3;RHOF;BICD1;PTK2;SMTN;MAEA;CASP8;PARVG;EPB41L1;CALD1;EPB41L3;ARHGDIB;FSCN1;SPRY2;ALDOC;VIM;ARHGEF2;IGF2BP2;UTRN;MPZL2
cytoskeleton (GO:0005856)	23/113	2.82247e-07	3.04357e-05	-2.28365	34.4385	MACF1;TPM4;TPM1;SHROOM3;RHOF;BICD1;PTK2;SMTN;MAEA;CASP8;PARVG;EPB41L1;CALD1;EPB41L3;ARHGDIB;FSCN1;SPRY2;ALDOC;VIM;ARHGEF2;IGF2BP2;UTRN;MPZL2
cortical actin cytoskeleton (GO:0030864)	33/213	7.54115e-07	6.97018e-05	-2.70759	38.1708	WIPF1;DCTN1;ARPC1B;SLC2A1;FMN2;LSP1;IQGAP2;KALRN;CORO1A;LIMA1;AKAP13;SEPT9;ABLIM2;MPRIP;CALD1;CAPN2;VILL;DMTN;TPM1;AFAP1;SORBS2;BAIAP2;SRCIN1;MTSS1;SMTN;BIN1;MYOT;PALLD;RARA;FSCN1;FILIP1;ALDOA;MAD1L1
actomyosin (GO:0042641)	30/185	8.9257e-07	7.21866e-05	-2.57328	35.8437	WIPF1;DCTN1;ARPC1B;LSP1;FMN2;IQGAP2;KALRN;LIMA1;SEPT9;ABLIM2;MPRIP;CALD1;MYO18A;VILL;DMTN;TPM1;AFAP1;SORBS2;BAIAP2;SRCIN1;MTSS1;SMTN;BIN1;MYOT;PALLD;FSCN1;RARA;FILIP1;ALDOA;MAD1L1
cortical cytoskeleton (GO:0030863)	23/122	1.17212e-06	8.09792e-05	-2.3881	32.6135	MACF1;TPM4;TPM1;SHROOM3;RHOF;BICD1;PTK2;SMTN;MAEA;CASP8;PARVG;EPB41L1;CALD1;EPB41L3;ARHGDIB;FSCN1;SPRY2;ALDOC;VIM;ARHGEF2;IGF2BP2;UTRN;MPZL2
actin body (GO:0099079)	29/179	1.37677e-06	8.09792e-05	-2.43438	32.8538	WIPF1;DCTN1;ARPC1B;LSP1;FMN2;IQGAP2;KALRN;LIMA1;SEPT9;ABLIM2;MPRIP;CALD1;VILL;DMTN;TPM1;AFAP1;SORBS2;BAIAP2;SRCIN1;MTSS1;SMTN;BIN1;MYOT;PALLD;FSCN1;RARA;FILIP1;ALDOA;MAD1L1
actin fusion focus (GO:1990819)	29/179	1.37677e-06	8.09792e-05	-2.41568	32.6014	WIPF1;DCTN1;ARPC1B;LSP1;FMN2;IQGAP2;KALRN;LIMA1;SEPT9;ABLIM2;MPRIP;CALD1;VILL;DMTN;TPM1;AFAP1;SORBS2;BAIAP2;SRCIN1;MTSS1;SMTN;BIN1;MYOT;PALLD;FSCN1;RARA;FILIP1;ALDOA;MAD1L1
striated muscle thin filament (GO:0005865)	29/180	1.54708e-06	8.34132e-05	-2.41267	32.2794	WIPF1;DCTN1;ARPC1B;LSP1;FMN2;IQGAP2;KALRN;LIMA1;SEPT9;ABLIM2;MPRIP;CALD1;VILL;DMTN;TPM1;AFAP1;SORBS2;BAIAP2;SRCIN1;MTSS1;SMTN;BIN1;MYOT;PALLD;FSCN1;RARA;FILIP1;ALDOA;MAD1L1
dynactin complex (GO:0005869)	29/182	1.94734e-06	9.69177e-05	-2.47818	32.5857	WIPF1;DCTN1;ARPC1B;LSP1;FMN2;IQGAP2;KALRN;LIMA1;SEPT9;ABLIM2;MPRIP;CALD1;VILL;DMTN;TPM1;AFAP1;SORBS2;BAIAP2;SRCIN1;MTSS1;SMTN;BIN1;MYOT;PALLD;FSCN1;RARA;FILIP1;ALDOA;MAD1L1
actin filament bundle (GO:0032432)	29/183	2.18139e-06	0.000100811	-2.4883	32.4363	WIPF1;DCTN1;ARPC1B;LSP1;FMN2;IQGAP2;KALRN;LIMA1;SEPT9;ABLIM2;MPRIP;CALD1;VILL;DMTN;TPM1;AFAP1;SORBS2;BAIAP2;SRCIN1;MTSS1;SMTN;BIN1;MYOT;PALLD;FSCN1;RARA;FILIP1;ALDOA;MAD1L1
actin filament (GO:0005884)	31/211	5.02742e-06	0.000216849	-2.50808	30.6001	WIPF1;DCTN1;ARPC1B;FMN2;LSP1;IQGAP2;KALRN;CORO1A;LIMA1;SEPT9;ABLIM2;MPRIP;CALD1;VILL;DMTN;TPM4;TPM1;AFAP1;SORBS2;BAIAP2;SRCIN1;MTSS1;SMTN;BIN1;MYOT;PALLD;RARA;FSCN1;FILIP1;ALDOA;MAD1L1
microtubule cytoskeleton (GO:0015630)	33/239	9.76294e-06	0.000394789	-2.60681	30.0746	MACF1;NDRG1;BICD1;RASSF1;MAEA;CASP8;EPB41L1;RUSC1;CALD1;EPB41L3;ARHGDIB;IGF2BP2;MPZL2;ENKD1;TPM4;DST;TPM1;SHROOM3;RHOF;EML1;PTK2;SMTN;PARVG;FSCN1;ZNF415;SPRY2;ALDOC;TACC1;VIM;MAPT;ARHGEF2;TACC2;UTRN
apical dendrite (GO:0097440)	21/128	3.12813e-05	0.00119053	-2.35554	24.4328	FARP1;RGS14;MME;STAT1;PLK2;MAGI2;ANK3;CLU;SRCIN1;GCHFR;PAK1;MLPH;MAP2;NEURL1;CAPN2;PTK2B;RGS12;FYN;MAPT;EPHB2;ZNF385A
dendrite membrane (GO:0032590)	20/129	0.000108162	0.00388783	-2.38012	21.7349	FARP1;RGS14;MME;STAT1;PLK2;MAGI2;ANK3;SRCIN1;GCHFR;SGCE;PAK1;MLPH;MAP2;CAPN2;PTK2B;RGS12;FYN;MAPT;EPHB2;ZNF385A
dendritic filopodium (GO:1902737)	23/163	0.00014967	0.00509665	-2.4209	21.3211	FARP1;RGS14;MME;STAT1;PLK2;MAGI2;ANK3;IQGAP2;SRCIN1;GCHFR;PAK1;MLPH;MAP2;SPATA13;CAPN2;FSCN1;PTK2B;RGS12;FYN;MAPT;UTRN;EPHB2;ZNF385A
dendritic branch point (GO:1990033)	19/125	0.000207449	0.005432	-2.27188	19.2669	FARP1;RGS14;MME;STAT1;PLK2;MAGI2;ANK3;SRCIN1;GCHFR;PAK1;MLPH;MAP2;CAPN2;PTK2B;RGS12;FYN;MAPT;EPHB2;ZNF385A
sensory dendrite (GO:0071683)	19/125	0.000207449	0.005432	-2.25262	19.1036	FARP1;RGS14;MME;STAT1;PLK2;MAGI2;ANK3;SRCIN1;GCHFR;PAK1;MLPH;MAP2;CAPN2;PTK2B;RGS12;FYN;MAPT;EPHB2;ZNF385A
basilar dendrite (GO:0097441)	19/125	0.000207449	0.005432	-2.23441	18.9492	FARP1;RGS14;MME;STAT1;PLK2;MAGI2;ANK3;SRCIN1;GCHFR;PAK1;MLPH;MAP2;CAPN2;PTK2B;RGS12;FYN;MAPT;EPHB2;ZNF385A
dendrite (GO:0030425)	19/125	0.000207449	0.005432	-2.21867	18.8157	FARP1;RGS14;MME;STAT1;PLK2;MAGI2;ANK3;SRCIN1;GCHFR;PAK1;MLPH;MAP2;CAPN2;PTK2B;RGS12;FYN;MAPT;EPHB2;ZNF385A
CA3 pyramidal cell dendrite (GO:0097442)	19/125	0.000207449	0.005432	-2.19252	18.594	FARP1;RGS14;MME;STAT1;PLK2;MAGI2;ANK3;SRCIN1;GCHFR;PAK1;MLPH;MAP2;CAPN2;PTK2B;RGS12;FYN;MAPT;EPHB2;ZNF385A
stress fiber (GO:0001725)	10/43	0.000209892	0.005432	-1.16307	9.84995	LIMA1;SEPT9;TPM4;FBLIM1;PXN;TPM1;FSCN1;MYO18A;PTK2;MYLK
perinuclear theca (GO:0033011)	47/450	0.000236189	0.00587748	-3.21807	26.8737	CYFIP2;MACF1;PTPRM;CLU;BICD1;NDRG1;PKHD1;SEPT9;MAEA;CASP8;EPB41L1;CALD1;EPB41L3;ARHGDIB;PTK2B;LRAT;IGF2BP2;TSPAN1;MPZL2;DMTN;TPM4;STAT1;ANXA4;MX1;TPM1;MAGI2;SLC11A2;CIDEB;SHROOM3;PRKCA;RHOF;TPD52L1;PTK2;SMTN;MLPH;PARVG;RAB34;S100A6;FSCN1;SPRY2;S100A4;ALDOC;VIM;ARHGEF2;UTRN;ZP3;OBSL1
multivesicular body, internal vesicle (GO:0097487)	19/138	0.000739651	0.0177242	-2.3368	16.8468	NRP1;CD63;DMTN;DST;SLC11A2;ARHGDIG;BICD1;ADD2;BST2;CCDC88A;GRM4;RAB25;RUSC1;PALM;ARHGDIB;LRAT;ZP3;DSC2;SLC39A4
cytoplasmic side of early endosome membrane (GO:0098559)	12/70	0.00100983	0.0233344	-1.3847	9.55161	RUFY1;ZFYVE28;HLA-B;HLA-C;PMEPA1;HLA-F;LITAF;B2M;SNX20;EPHB1;EGFR;HLA-E
MHC class II protein complex (GO:0042613)	5/14	0.00106205	0.0236947	0.625228	-4.28128	CD74;HLA-DMA;HLA-DMB;HLA-DPB1;HLA-DPA1
contractile vacuole (GO:0000331)	18/134	0.00134301	0.0289642	-2.32684	15.387	CD74;NRP1;DMTN;DST;SLC11A2;ARHGDIG;BICD1;GLB1L2;ADD2;CCDC88A;GRM4;GLB1L;RAB25;RUSC1;PALM;ARHGDIB;DSC2;SLC39A4
ruffle membrane (GO:0032587)	9/48	0.00222335	0.0464035	-1.34012	8.18645	PSD;MACF1;SH3YL1;SPATA13;PSD3;TPM1;EPS8L1;EPS8L2;ARHGEF2

## Sheet: GO biological process
Term	Overlap	P-value	Adjusted P-value	Z-score	Combined Score	Genes
regulation of Ras protein signal transduction (GO:0046578)	33/134	3.45248e-12	2.55311e-08	-3.16209	83.4537	TRIO;FAM13A;RASGRF1;ARHGDIG;ARHGAP15;KALRN;ARHGAP35;ARHGAP22;INPP5B;ABR;AKAP13;MCF2L;CHN2;ARHGDIB;PLCE1;SRGAP3;STARD13;PLEKHG5;ARHGAP28;RHOF;ARHGAP26;ARHGAP25;ARHGAP24;VAV1;ARHGAP45;TIAM2;TIAM1;OBSCN;ARHGEF3;ARHGEF4;ARHGEF1;ARHGEF2;NGEF
positive regulation of small GTPase mediated signal transduction (GO:0051057)	32/136	2.69352e-11	7.03e-08	-3.12993	76.1749	TRIO;SRC;FAM13A;ARHGDIG;ARHGAP15;KALRN;ARHGAP35;ARHGAP22;INPP5B;ABR;AKAP13;MCF2L;CHN2;ARHGDIB;SRGAP3;STARD13;PLEKHG5;ARHGAP28;RHOF;ARHGAP26;ARHGAP25;ARHGAP24;VAV1;ARHGAP45;TIAM2;TIAM1;OBSCN;ARHGEF3;ARHGEF4;ARHGEF1;ARHGEF2;NGEF
modulation by symbiont of host small GTPase mediated signal transduction (GO:0044082)	31/129	3.07293e-11	7.03e-08	-3.11197	75.3278	TRIO;FAM13A;ARHGDIG;ARHGAP15;KALRN;ARHGAP35;ARHGAP22;INPP5B;ABR;AKAP13;MCF2L;CHN2;ARHGDIB;SRGAP3;STARD13;PLEKHG5;ARHGAP28;RHOF;ARHGAP26;ARHGAP25;ARHGAP24;VAV1;ARHGAP45;TIAM2;TIAM1;OBSCN;ARHGEF3;ARHGEF4;ARHGEF1;ARHGEF2;NGEF
regulation of small GTPase mediated signal transduction (GO:0051056)	31/130	3.80257e-11	7.03e-08	-3.09875	74.3475	TRIO;FAM13A;ARHGDIG;ARHGAP15;KALRN;ARHGAP35;ARHGAP22;INPP5B;ABR;AKAP13;MCF2L;CHN2;ARHGDIB;SRGAP3;STARD13;PLEKHG5;ARHGAP28;RHOF;ARHGAP26;ARHGAP25;ARHGAP24;VAV1;ARHGAP45;TIAM2;TIAM1;OBSCN;ARHGEF3;ARHGEF4;ARHGEF1;ARHGEF2;NGEF
negative regulation of small GTPase mediated signal transduction (GO:0051058)	31/132	5.78146e-11	8.55077e-08	-3.10425	73.1789	TRIO;FAM13A;ARHGDIG;ARHGAP15;KALRN;ARHGAP35;ARHGAP22;INPP5B;ABR;AKAP13;MCF2L;CHN2;ARHGDIB;SRGAP3;STARD13;PLEKHG5;ARHGAP28;RHOF;ARHGAP26;ARHGAP25;ARHGAP24;VAV1;ARHGAP45;TIAM2;TIAM1;OBSCN;ARHGEF3;ARHGEF4;ARHGEF1;ARHGEF2;NGEF
basement membrane organization (GO:0071711)	27/144	1.59285e-07	0.000196319	-3.13114	49.0103	DDR1;COL18A1;ITGB4;LAMA1;ELN;ITGB2;ICAM2;ICAM3;PDGFA;FURIN;ITGAE;ITGAL;FLRT2;ITGB8;ITGB6;CSGALNACT1;LAMB3;FN1;BCAN;COL5A1;COL4A2;COL6A2;PXDN;COL9A1;COL8A1;COL9A3;CD44
extracellular matrix organization in marginal zone involved in cerebral cortex radial glia guided migration (GO:0021820)	26/143	5.02459e-07	0.000337789	-3.10193	44.9896	DDR1;COL18A1;ITGB4;LAMA1;ELN;ITGB2;ICAM2;ICAM3;PDGFA;FURIN;ITGAE;ITGAL;ITGB8;ITGB6;CSGALNACT1;LAMB3;FN1;BCAN;COL5A1;COL4A2;COL6A2;PXDN;COL9A1;COL8A1;COL9A3;CD44
extracellular matrix organization involved in endocardium development (GO:0061148)	26/143	5.02459e-07	0.000337789	-3.10122	44.9793	DDR1;COL18A1;ITGB4;LAMA1;ELN;ITGB2;ICAM2;ICAM3;PDGFA;FURIN;ITGAE;ITGAL;ITGB8;ITGB6;CSGALNACT1;LAMB3;FN1;BCAN;COL5A1;COL4A2;COL6A2;PXDN;COL9A1;COL8A1;COL9A3;CD44
biofilm matrix organization (GO:0098784)	26/143	5.02459e-07	0.000337789	-3.09809	44.9339	DDR1;COL18A1;ITGB4;LAMA1;ELN;ITGB2;ICAM2;ICAM3;PDGFA;FURIN;ITGAE;ITGAL;ITGB8;ITGB6;CSGALNACT1;LAMB3;FN1;BCAN;COL5A1;COL4A2;COL6A2;PXDN;COL9A1;COL8A1;COL9A3;CD44
extracellular matrix organization (GO:0030198)	26/143	5.02459e-07	0.000337789	-3.09667	44.9134	DDR1;COL18A1;ITGB4;LAMA1;ELN;ITGB2;ICAM2;ICAM3;PDGFA;FURIN;ITGAE;ITGAL;ITGB8;ITGB6;CSGALNACT1;LAMB3;FN1;BCAN;COL5A1;COL4A2;COL6A2;PXDN;COL9A1;COL8A1;COL9A3;CD44
cellulose microfibril organization (GO:0010215)	26/143	5.02459e-07	0.000337789	-3.09476	44.8857	DDR1;COL18A1;ITGB4;LAMA1;ELN;ITGB2;ICAM2;ICAM3;PDGFA;FURIN;ITGAE;ITGAL;ITGB8;ITGB6;CSGALNACT1;LAMB3;FN1;BCAN;COL5A1;COL4A2;COL6A2;PXDN;COL9A1;COL8A1;COL9A3;CD44
fibronectin fibril organization (GO:1905590)	26/144	5.78074e-07	0.000356238	-3.12944	44.9499	DDR1;COL18A1;ITGB4;LAMA1;ELN;ITGB2;ICAM2;ICAM3;PDGFA;FURIN;ITGAE;ITGAL;ITGB8;ITGB6;CSGALNACT1;LAMB3;FN1;BCAN;COL5A1;COL4A2;COL6A2;PXDN;COL9A1;COL8A1;COL9A3;CD44
gene expression involved in extracellular matrix organization (GO:1901148)	26/146	7.61706e-07	0.000433294	-3.09094	43.5442	DDR1;COL18A1;ITGB4;LAMA1;ELN;ITGB2;ICAM2;ICAM3;PDGFA;FURIN;ITGAE;ITGAL;ITGB8;ITGB6;CSGALNACT1;LAMB3;FN1;BCAN;COL5A1;COL4A2;COL6A2;PXDN;COL9A1;COL8A1;COL9A3;CD44
extracellular matrix assembly (GO:0085029)	26/149	1.13957e-06	0.000601936	-3.1305	42.8404	DDR1;COL18A1;ITGB4;LAMA1;ELN;ITGB2;ICAM2;ICAM3;PDGFA;FURIN;ITGAE;ITGAL;ITGB8;ITGB6;CSGALNACT1;LAMB3;FN1;BCAN;COL5A1;COL4A2;COL6A2;PXDN;COL9A1;COL8A1;COL9A3;CD44
collagen fibril organization (GO:0030199)	26/154	2.16903e-06	0.00106933	-3.28594	42.8528	DDR1;COL18A1;ITGB4;LAMA1;ELN;ITGB2;ICAM2;ICAM3;PDGFA;FURIN;ITGAE;ITGAL;ITGB8;ITGB6;CSGALNACT1;LAMB3;FN1;BCAN;COL5A1;COL4A2;COL6A2;PXDN;COL9A1;COL8A1;COL9A3;CD44
chondrocyte differentiation (GO:0002062)	12/41	3.86544e-06	0.00178656	-2.40614	29.9887	BMP4;OSR2;WNT5B;NFIB;ZBTB16;HMGA2;CHI3L1;ITGB8;HOXD3;RUNX2;CD44;RUNX1
positive regulation of peptidyl-tyrosine autophosphorylation (GO:1900086)	16/73	6.58743e-06	0.00286553	-2.88959	34.4738	CD74;NRP1;SEMA4D;CD81;SRC;IGF2;PDGFA;IGF1;GHR;GPNMB;ARTN;PDGFC;HCLS1;PTK2B;ARHGEF2;CD44
positive regulation of leukocyte migration (GO:0002687)	24/151	1.51842e-05	0.00620034	-3.44889	38.2663	GRB7;SEMA4D;WNT5B;NTRK3;PDGFA;PIK3CD;PRKCA;IGF1;AQP3;EGFR;PTK2;SYNE2;MYLK;TIAM1;PAK1;MYO1C;GPNMB;TRIP6;PDGFC;GCNT2;CDH13;SPRY2;PTK2B;ZP3
chemoattraction of axon (GO:0061642)	23/142	1.6582e-05	0.00620034	-3.23852	35.647	GRB7;SPON2;NRP1;SHC1;SRC;NRXN3;PIK3CD;PRKCA;PIK3R1;CORO1A;ARHGAP35;PTK2;LGALS3;GPNMB;ARTN;FEZ1;GPC1;GRB10;SLIT3;EVL;FYN;EPHB2;EPHB1
axon guidance (GO:0007411)	27/182	1.6769e-05	0.00620034	-3.6804	40.4696	GRB7;SPON2;NRP1;SHC1;SRC;NRXN3;PIK3CD;PIK3R1;ARHGAP35;PAK1;GPC1;GRB10;SLIT3;FYN;EPHB2;EPHB1;LRRN2;PRKCA;ANK3;BAIAP2;PTK2;ARTN;FEZ1;PARD3;S100A6;EVL;FGFR2
positive regulation of cell migration (GO:0030335)	28/193	1.79934e-05	0.00633625	-3.66894	40.085	GRB7;SERPINE2;PDGFA;PIK3CD;EGFR;SYNE2;MYLK;PAK1;GPNMB;PDGFC;LMNA;GCNT2;PTK2B;SEMA4D;WNT5B;LMO4;NTRK3;PRKCA;IGF1;SRCIN1;PTK2;TIAM1;MYO1C;SPATA13;TRIP6;CDH13;SPRY2;SGK1
positive regulation of activated T cell proliferation (GO:0042104)	13/55	2.02375e-05	0.00680257	-2.63602	28.49	IGFBP2;IGF2;IGF1;CCDC88B;HLA-DMB;CD6;HLA-DPB1;NCKAP1L;IL12RB1;ZP3;CD46;JAK3;HLA-DPA1
regulation of actin cytoskeleton reorganization (GO:2000249)	12/49	2.8658e-05	0.00857185	-2.45841	25.7152	BST2;CCDC88A;TRPM2;DMTN;ARHGDIB;FSCN1;PDGFA;PTK2B;BAIAP2;CRK;CORO1A;ARHGAP35
positive regulation of endothelial cell chemotaxis by VEGF-activated vascular endothelial growth factor receptor signaling pathway (GO:0038033)	15/73	2.87995e-05	0.00857185	-2.88244	30.1364	CYFIP2;NRP1;SRC;PXN;CYBA;PIK3R1;BAIAP2;VAV1;PTK2;MYO1C;ELMO1;PTK2B;NCKAP1L;FYN;CRK
extracellular matrix disassembly (GO:0022617)	28/198	2.89785e-05	0.00857185	-3.4703	36.261	DDR1;COL18A1;ITGB4;LAMA1;ELN;ITGB2;ICAM2;ICAM3;PDGFA;FURIN;ITGAE;ITGAL;CAPN2;ITGB8;CAPN1;ITGB6;CSGALNACT1;LAMB3;FN1;BCAN;COL4A2;COL5A1;COL6A2;PXDN;COL9A1;COL8A1;COL9A3;CD44
positive regulation of smooth muscle cell migration (GO:0014911)	23/148	3.27798e-05	0.00884724	-3.32241	34.3062	GRB7;NRP1;SEMA4D;WNT5B;NTRK3;PDGFA;PIK3CD;PRKCA;IGF1;EGFR;PTK2;SYNE2;MYLK;TIAM1;PAK1;MYO1C;GPNMB;TRIP6;PDGFC;GCNT2;CDH13;SPRY2;PTK2B
regulation of Rho protein signal transduction (GO:0035023)	6/12	3.44984e-05	0.00884724	-2.69194	27.6586	RASGRF1;ARHGDIB;PLCE1;EPS8L1;EPS8L2;ARHGEF2
positive regulation of fibroblast chemotaxis (GO:1905212)	23/149	3.65616e-05	0.00884724	-3.34821	34.207	GRB7;SEMA4D;WNT5B;RARRES2;NTRK3;PDGFA;PIK3CD;PRKCA;IGF1;EGFR;PTK2;SYNE2;MYLK;TIAM1;PAK1;MYO1C;GPNMB;TRIP6;PDGFC;GCNT2;CDH13;SPRY2;PTK2B
positive regulation of cell chemotaxis to fibroblast growth factor (GO:1904849)	23/149	3.65616e-05	0.00884724	-3.34597	34.1841	GRB7;SEMA4D;WNT5B;RARRES2;NTRK3;PDGFA;PIK3CD;PRKCA;IGF1;EGFR;PTK2;SYNE2;MYLK;TIAM1;PAK1;MYO1C;GPNMB;TRIP6;PDGFC;GCNT2;CDH13;SPRY2;PTK2B
positive regulation of endothelial cell chemotaxis to vascular endothelial growth factor (GO:1904859)	23/149	3.65616e-05	0.00884724	-3.34336	34.1575	GRB7;SEMA4D;WNT5B;RARRES2;NTRK3;PDGFA;PIK3CD;PRKCA;IGF1;EGFR;PTK2;SYNE2;MYLK;TIAM1;PAK1;MYO1C;GPNMB;TRIP6;PDGFC;GCNT2;CDH13;SPRY2;PTK2B
regulation of actin phosphorylation (GO:0043538)	13/58	3.70878e-05	0.00884724	-2.61353	26.6638	DMTN;FN1;PDGFA;BAIAP2;CORO1A;PML;ARHGAP35;PTK2;BST2;CCDC88A;CCDC88C;FSCN1;CRK
commissural neuron axon guidance (GO:0071679)	21/130	3.96584e-05	0.0088871	-3.16522	32.0802	GRB7;SPON2;NRP1;SHC1;SRC;NRXN3;PIK3CD;PRKCA;PIK3R1;ARHGAP35;PTK2;ARTN;NFIB;FEZ1;GPC1;GRB10;SLIT3;EVL;FYN;EPHB2;EPHB1
retinal ganglion cell axon guidance (GO:0031290)	21/130	3.96584e-05	0.0088871	-3.16377	32.0655	GRB7;SPON2;NRP1;SHC1;SRC;NRXN3;PTPRM;PIK3CD;PRKCA;PIK3R1;ARHGAP35;PTK2;ARTN;FEZ1;GPC1;GRB10;SLIT3;EVL;FYN;EPHB2;EPHB1
positive regulation of epithelial cell migration (GO:0010634)	25/172	4.80673e-05	0.00929607	-3.50935	34.8932	GRB7;MACF1;SRC;PDGFA;PIK3CD;EGFR;SYNE2;MYLK;PAK1;RAB25;GPNMB;PDGFC;GCNT2;PTK2B;SEMA4D;WNT5B;NTRK3;PRKCA;IGF1;PTK2;TIAM1;MYO1C;TRIP6;CDH13;SPRY2
positive regulation of fibroblast migration (GO:0010763)	23/152	5.03695e-05	0.00929607	-3.39991	33.6459	GRB7;DMTN;SEMA4D;WNT5B;NTRK3;PDGFA;PIK3CD;PRKCA;IGF1;EGFR;PTK2;SYNE2;MYLK;TIAM1;PAK1;MYO1C;GPNMB;TRIP6;PDGFC;GCNT2;CDH13;SPRY2;PTK2B
vascular endothelial growth factor receptor-1 signaling pathway (GO:0036323)	14/68	5.15861e-05	0.00929607	-2.91094	28.7375	CYFIP2;NRP1;SRC;PXN;CYBA;PIK3R1;BAIAP2;VAV1;PTK2;ELMO1;PTK2B;NCKAP1L;FYN;CRK
vascular endothelial growth factor receptor-3 signaling pathway (GO:0036325)	14/68	5.15861e-05	0.00929607	-2.90839	28.7124	CYFIP2;NRP1;SRC;PXN;CYBA;PIK3R1;BAIAP2;VAV1;PTK2;ELMO1;PTK2B;NCKAP1L;FYN;CRK
vascular endothelial growth factor receptor signaling pathway involved in lymphatic endothelial cell fate commitment (GO:0060851)	14/68	5.15861e-05	0.00929607	-2.90623	28.691	CYFIP2;NRP1;SRC;PXN;CYBA;PIK3R1;BAIAP2;VAV1;PTK2;ELMO1;PTK2B;NCKAP1L;FYN;CRK
positive regulation of neuron migration (GO:2001224)	24/163	5.47298e-05	0.00929607	-3.55344	34.8702	GRB7;SEMA4D;WNT5B;RGS14;SERPINF1;NTRK3;PDGFA;PIK3CD;PRKCA;IGF1;EGFR;PTK2;SYNE2;MYLK;TIAM1;PAK1;MYO1C;GPNMB;TRIP6;PDGFC;GCNT2;CDH13;SPRY2;PTK2B
motor neuron axon guidance (GO:0008045)	21/133	5.59998e-05	0.00929607	-3.09305	30.2814	GRB7;SPON2;NRP1;SHC1;SRC;NRXN3;PIK3CD;PRKCA;PIK3R1;ARHGAP35;PTK2;ARTN;FEZ1;GPC1;GRB10;SLIT3;EVL;FYN;EPHB2;EPHB1;RNF165
positive regulation of transcription, DNA-templated (GO:0045893)	92/1004	5.97632e-05	0.00929607	-7.12938	69.3341	EHF;TGFB1I1;FHL2;PIK3CD;AKR1B1;RORA;ZFP82;ETS1;CLU;ETS2;RIMS2;PSMD9;RIMS1;C1QTNF1;MECOM;ZNF83;SOX15;ITGB8;ZNF568;SOX6;TRIM22;ZNF880;OSR2;TESC;TFEB;NME2;HNF1B;ANK2;ANK3;RUNX2;RUNX1;NR5A2;ELF3;PAX8;IRF1;RARA;HCLS1;PPARG;ZNF677;LMX1B;CD46;ZP3;HOXB7;CREB5;ZNF398;ZNF154;CASZ1;ZNF197;ZNF471;SMARCD3;HKR1;ZNF470;MYRF;SHC1;FOXK2;EGFR;ZNF829;PRDM16;ZNF701;PAK6;HIVEP3;TCFL5;TFAP2A;SRPK2;CD74;ARNT2;ZFHX3;AFA…
negative regulation of transcription from RNA polymerase II promoter (GO:0000122)	91/991	6.07287e-05	0.00929607	-7.08234	68.7631	RARG;PRDM5;FHL2;AKR1B1;EHMT1;LITAF;PHB2;ETS2;ARHGAP35;MECOM;SOX15;SCMH1;TGIF1;KLF11;OSR2;SREBF1;KLF13;KDM2B;ZBTB38;ANXA4;TCF12;RFX2;KCTD1;CBFA2T3;FOXP2;RUNX2;FOXP1;EREG;DKK3;NCOR2;ZEB2;IFI27;ELF3;IRF1;ELF5;RARA;PPARG;NUPR1;ZP3;ZFPM2;CRK;MDFI;ZNF154;NFIX;SMARCD3;SHC1;SATB2;TCF7;FOXK2;NEDD4L;CXXC5;TRAK1;HDAC9;EGFR;CIART;SBNO2;PRDM16;ERBB2;PRAME;CAMTA2;HOXC6;TFAP2A;CBX8;ZFHX3;TCF7L1;SMAD3;CBX5;SEMA4…
chemorepulsion of axon (GO:0061643)	21/134	6.26497e-05	0.00929607	-3.18623	30.8362	GRB7;SPON2;NRP1;SHC1;SRC;NRXN3;PDGFA;PIK3CD;PRKCA;PIK3R1;ARHGAP35;PTK2;ARTN;FEZ1;GPC1;GRB10;SLIT3;EVL;FYN;EPHB2;EPHB1
positive regulation of distal tip cell migration (GO:1903356)	22/144	6.27911e-05	0.00929607	-3.24422	31.39	GRB7;SEMA4D;WNT5B;NTRK3;PDGFA;PIK3CD;PRKCA;IGF1;EGFR;PTK2;SYNE2;MYLK;TIAM1;PAK1;MYO1C;GPNMB;TRIP6;PDGFC;GCNT2;CDH13;SPRY2;PTK2B
positive regulation of cell migration in other organism (GO:0044623)	22/144	6.27911e-05	0.00929607	-3.24138	31.3626	GRB7;SEMA4D;WNT5B;NTRK3;PDGFA;PIK3CD;PRKCA;IGF1;EGFR;PTK2;SYNE2;MYLK;TIAM1;PAK1;MYO1C;GPNMB;TRIP6;PDGFC;GCNT2;CDH13;SPRY2;PTK2B
positive regulation of formation of radial glial scaffolds (GO:0061926)	22/144	6.27911e-05	0.00929607	-3.23993	31.3485	GRB7;SEMA4D;WNT5B;NTRK3;PDGFA;PIK3CD;PRKCA;IGF1;EGFR;PTK2;SYNE2;MYLK;TIAM1;PAK1;MYO1C;GPNMB;TRIP6;PDGFC;GCNT2;CDH13;SPRY2;PTK2B
positive regulation of metanephric mesenchymal cell migration (GO:2000591)	22/144	6.27911e-05	0.00929607	-3.23693	31.3196	GRB7;SEMA4D;WNT5B;NTRK3;PDGFA;PIK3CD;PRKCA;IGF1;EGFR;PTK2;SYNE2;MYLK;TIAM1;PAK1;MYO1C;GPNMB;TRIP6;PDGFC;GCNT2;CDH13;SPRY2;PTK2B
positive regulation of neuroblast migration (GO:0061854)	22/144	6.27911e-05	0.00929607	-3.23516	31.3024	GRB7;SEMA4D;WNT5B;NTRK3;PDGFA;PIK3CD;PRKCA;IGF1;EGFR;PTK2;SYNE2;MYLK;TIAM1;PAK1;MYO1C;GPNMB;TRIP6;PDGFC;GCNT2;CDH13;SPRY2;PTK2B
positive regulation of mesenchymal stem cell migration (GO:1905322)	22/144	6.27911e-05	0.00929607	-3.23317	31.2832	GRB7;SEMA4D;WNT5B;NTRK3;PDGFA;PIK3CD;PRKCA;IGF1;EGFR;PTK2;SYNE2;MYLK;TIAM1;PAK1;MYO1C;GPNMB;TRIP6;PDGFC;GCNT2;CDH13;SPRY2;PTK2B
positive regulation of substrate-dependent cell migration, cell attachment to substrate (GO:1904237)	23/155	6.86744e-05	0.00929607	-3.32595	31.883	GRB7;SEMA4D;WNT5B;NTRK3;FN1;PDGFA;PIK3CD;PRKCA;IGF1;EGFR;PTK2;SYNE2;MYLK;TIAM1;PAK1;MYO1C;GPNMB;TRIP6;PDGFC;GCNT2;CDH13;SPRY2;PTK2B
positive regulation of glial cell migration (GO:1903977)	22/145	6.98279e-05	0.00929607	-3.24197	31.024	GRB7;SEMA4D;WNT5B;NTRK3;PDGFA;PIK3CD;PRKCA;IGF1;EGFR;PTK2;SYNE2;MYLK;TIAM1;PAK1;MYO1C;GPNMB;TRIP6;PDGFC;GCNT2;CDH13;SPRY2;PTK2B
positive regulation of cardiac neural crest cell migration involved in outflow tract morphogenesis (GO:1905312)	22/145	6.98279e-05	0.00929607	-3.22595	30.8707	GRB7;SEMA4D;WNT5B;NTRK3;PDGFA;PIK3CD;PRKCA;IGF1;EGFR;PTK2;SYNE2;MYLK;TIAM1;PAK1;MYO1C;GPNMB;TRIP6;PDGFC;GCNT2;CDH13;SPRY2;PTK2B
positive regulation of cell migration by vascular endothelial growth factor signaling pathway (GO:0038089)	22/145	6.98279e-05	0.00929607	-3.22348	30.847	GRB7;SEMA4D;WNT5B;NTRK3;PDGFA;PIK3CD;PRKCA;IGF1;EGFR;PTK2;SYNE2;MYLK;TIAM1;PAK1;MYO1C;GPNMB;TRIP6;PDGFC;GCNT2;CDH13;SPRY2;PTK2B
vascular endothelial growth factor receptor-2 signaling pathway (GO:0036324)	14/70	7.21565e-05	0.00929607	-2.89137	27.574	CYFIP2;NRP1;SRC;PXN;CYBA;PIK3R1;BAIAP2;VAV1;PTK2;ELMO1;PTK2B;NCKAP1L;FYN;CRK
positive regulation of wound healing, spreading of epidermal cells (GO:1903691)	23/156	7.59802e-05	0.00929607	-3.37166	31.9803	GRB7;DMTN;SEMA4D;WNT5B;NTRK3;PDGFA;PIK3CD;PRKCA;IGF1;EGFR;PTK2;SYNE2;MYLK;TIAM1;PAK1;MYO1C;GPNMB;TRIP6;PDGFC;GCNT2;CDH13;SPRY2;PTK2B
positive regulation of hematopoietic stem cell migration (GO:2000473)	22/146	7.7559e-05	0.00929607	-3.23908	30.6562	GRB7;SEMA4D;WNT5B;NTRK3;PDGFA;PIK3CD;PRKCA;IGF1;EGFR;PTK2;SYNE2;MYLK;TIAM1;PAK1;MYO1C;GPNMB;TRIP6;PDGFC;GCNT2;CDH13;SPRY2;PTK2B
enzyme active site formation via O4'-phospho-L-tyrosine (GO:0018334)	11/46	7.77797e-05	0.00929607	-2.79753	26.4692	LCK;SRC;PTK2B;PTPN6;FYN;EPHB2;JAK3;PTK2;FGFR2;EGFR;FGFR1
negative regulation of neural precursor cell proliferation (GO:2000178)	35/288	8.17795e-05	0.00929607	-4.44928	41.8743	COL18A1;IFITM1;RARG;TGFB1I1;AKR1B1;CXCL1;GATA2;ETS1;ADGRG1;SCIN;GPNMB;LMNA;SH3BP4;PTK2B;SPEG;TP53I11;TFAP2A;KLF11;KDM2B;CDKN2A;NOS3;TESC;MAGI2;P3H2;PPP2R5C;CBFA2T3;PML;EREG;BMP4;IRF1;ALDH1A2;NEURL1;CDH13;PTPN6;GAS8
positive regulation of cerebellar granule cell migration by calcium (GO:0021945)	25/178	8.50538e-05	0.00929607	-3.54071	33.1843	GRB7;PDGFA;PIK3CD;EGFR;SYNE2;MYLK;NUDT4;PAK1;GPNMB;PDGFC;GCNT2;PLCE1;PTK2B;SEMA4D;WNT5B;NTRK3;PRKCA;IGF1;PTK2;TIAM1;MYO1C;TRIP6;CDH13;SPRY2;LAT
positive regulation of trophoblast cell migration (GO:1901165)	22/148	9.53432e-05	0.00929607	-3.30127	30.5633	GRB7;SEMA4D;WNT5B;NTRK3;PDGFA;PIK3CD;PRKCA;IGF1;EGFR;PTK2;SYNE2;MYLK;TIAM1;PAK1;MYO1C;GPNMB;TRIP6;PDGFC;GCNT2;CDH13;SPRY2;PTK2B
sympathetic neuron axon guidance (GO:0097492)	20/128	9.68577e-05	0.00929607	-3.03185	28.0211	GRB7;SPON2;NRP1;SHC1;SRC;NRXN3;PIK3CD;PRKCA;PIK3R1;ARHGAP35;PTK2;ARTN;FEZ1;GPC1;GRB10;SLIT3;EVL;FYN;EPHB2;EPHB1
corticospinal neuron axon guidance through the cerebral peduncle (GO:0021969)	20/128	9.68577e-05	0.00929607	-3.03035	28.0073	GRB7;SPON2;NRP1;SHC1;SRC;NRXN3;PIK3CD;PRKCA;PIK3R1;ARHGAP35;PTK2;ARTN;FEZ1;GPC1;GRB10;SLIT3;EVL;FYN;EPHB2;EPHB1
olfactory bulb axon guidance (GO:0071678)	20/128	9.68577e-05	0.00929607	-3.02522	27.9599	GRB7;SPON2;NRP1;SHC1;SRC;NRXN3;PIK3CD;PRKCA;PIK3R1;ARHGAP35;PTK2;ARTN;FEZ1;GPC1;GRB10;SLIT3;EVL;FYN;EPHB2;EPHB1
serotonergic neuron axon guidance (GO:0036515)	20/128	9.68577e-05	0.00929607	-3.02519	27.9596	GRB7;SPON2;NRP1;SHC1;SRC;NRXN3;PIK3CD;PRKCA;PIK3R1;ARHGAP35;PTK2;ARTN;FEZ1;GPC1;GRB10;SLIT3;EVL;FYN;EPHB2;EPHB1
anterior/posterior axon guidance (GO:0033564)	20/128	9.68577e-05	0.00929607	-3.02491	27.957	GRB7;SPON2;NRP1;SHC1;SRC;NRXN3;PIK3CD;PRKCA;PIK3R1;ARHGAP35;PTK2;ARTN;FEZ1;GPC1;GRB10;SLIT3;EVL;FYN;EPHB2;EPHB1
corticospinal neuron axon guidance through spinal cord (GO:0021972)	20/128	9.68577e-05	0.00929607	-3.02153	27.9258	GRB7;SPON2;NRP1;SHC1;SRC;NRXN3;PIK3CD;PRKCA;PIK3R1;ARHGAP35;PTK2;ARTN;FEZ1;GPC1;GRB10;SLIT3;EVL;FYN;EPHB2;EPHB1
semaphorin-plexin signaling pathway involved in axon guidance (GO:1902287)	20/128	9.68577e-05	0.00929607	-3.01763	27.8897	GRB7;SPON2;NRP1;SHC1;SRC;NRXN3;PIK3CD;PRKCA;PIK3R1;ARHGAP35;PTK2;ARTN;FEZ1;GPC1;GRB10;SLIT3;EVL;FYN;EPHB2;EPHB1
photoreceptor cell axon guidance (GO:0072499)	20/128	9.68577e-05	0.00929607	-3.0165	27.8793	GRB7;SPON2;NRP1;SHC1;SRC;NRXN3;PIK3CD;PRKCA;PIK3R1;ARHGAP35;PTK2;ARTN;FEZ1;GPC1;GRB10;SLIT3;EVL;FYN;EPHB2;EPHB1
corticospinal neuron axon guidance through the basilar pons (GO:0021970)	20/128	9.68577e-05	0.00929607	-3.01421	27.8581	GRB7;SPON2;NRP1;SHC1;SRC;NRXN3;PIK3CD;PRKCA;PIK3R1;ARHGAP35;PTK2;ARTN;FEZ1;GPC1;GRB10;SLIT3;EVL;FYN;EPHB2;EPHB1
sensory neuron axon guidance (GO:0097374)	20/128	9.68577e-05	0.00929607	-3.01257	27.843	GRB7;SPON2;NRP1;SHC1;SRC;NRXN3;PIK3CD;PRKCA;PIK3R1;ARHGAP35;PTK2;ARTN;FEZ1;GPC1;GRB10;SLIT3;EVL;FYN;EPHB2;EPHB1
axon choice point recognition (GO:0016198)	20/128	9.68577e-05	0.00929607	-3.0074	27.7952	GRB7;SPON2;NRP1;SHC1;SRC;NRXN3;PIK3CD;PRKCA;PIK3R1;ARHGAP35;PTK2;ARTN;FEZ1;GPC1;GRB10;SLIT3;EVL;FYN;EPHB2;EPHB1
corticospinal neuron axon guidance through the cerebral cortex (GO:0021967)	20/128	9.68577e-05	0.00929607	-3.0074	27.7952	GRB7;SPON2;NRP1;SHC1;SRC;NRXN3;PIK3CD;PRKCA;PIK3R1;ARHGAP35;PTK2;ARTN;FEZ1;GPC1;GRB10;SLIT3;EVL;FYN;EPHB2;EPHB1
interneuron axon guidance (GO:0097376)	20/128	9.68577e-05	0.00929607	-3.00614	27.7836	GRB7;SPON2;NRP1;SHC1;SRC;NRXN3;PIK3CD;PRKCA;PIK3R1;ARHGAP35;PTK2;ARTN;FEZ1;GPC1;GRB10;SLIT3;EVL;FYN;EPHB2;EPHB1
corticospinal neuron axon guidance through the internal capsule (GO:0021968)	20/128	9.68577e-05	0.00929607	-3.00196	27.7449	GRB7;SPON2;NRP1;SHC1;SRC;NRXN3;PIK3CD;PRKCA;PIK3R1;ARHGAP35;PTK2;ARTN;FEZ1;GPC1;GRB10;SLIT3;EVL;FYN;EPHB2;EPHB1
dopaminergic neuron axon guidance (GO:0036514)	20/128	9.68577e-05	0.00929607	-3.00176	27.7431	GRB7;SPON2;NRP1;SHC1;SRC;NRXN3;PIK3CD;PRKCA;PIK3R1;ARHGAP35;PTK2;ARTN;FEZ1;GPC1;GRB10;SLIT3;EVL;FYN;EPHB2;EPHB1
corticospinal neuron axon guidance through the medullary pyramid (GO:0021971)	20/128	9.68577e-05	0.00929607	-2.99954	27.7225	GRB7;SPON2;NRP1;SHC1;SRC;NRXN3;PIK3CD;PRKCA;PIK3R1;ARHGAP35;PTK2;ARTN;FEZ1;GPC1;GRB10;SLIT3;EVL;FYN;EPHB2;EPHB1
dorsal/ventral axon guidance (GO:0033563)	20/128	9.68577e-05	0.00929607	-2.99653	27.6947	GRB7;SPON2;NRP1;SHC1;SRC;NRXN3;PIK3CD;PRKCA;PIK3R1;ARHGAP35;PTK2;ARTN;FEZ1;GPC1;GRB10;SLIT3;EVL;FYN;EPHB2;EPHB1
positive regulation of peptidyl-tyrosine phosphorylation (GO:0050731)	24/169	9.80518e-05	0.00929607	-3.30571	30.5117	CD74;NRP1;CD40;SEMA4D;CD81;SRC;RARRES2;NTRK3;ITGB2;IGF2;PDGFA;IGF1;EGFR;PTK2;C3;BMP4;GHR;PAK1;GPNMB;ERBB2;HCLS1;PTK2B;ARHGEF2;CD44
positive regulation of protein tyrosine kinase activity (GO:0061098)	18/109	0.000103123	0.00965307	-2.94547	27.0382	CD74;NRP1;SEMA4D;CD81;SRC;IGF2;PRKAG2;IGF1;SRCIN1;PTK2;EREG;GHR;GPRC5B;HCLS1;PTK2B;ARHGEF2;LAT;CD44
corticospinal neuron axon guidance (GO:0021966)	20/129	0.000108162	0.00987482	-3.06488	27.9881	GRB7;SPON2;NRP1;SHC1;SRC;NRXN3;PIK3CD;PRKCA;PIK3R1;ARHGAP35;PTK2;ARTN;FEZ1;GPC1;GRB10;SLIT3;EVL;FYN;EPHB2;EPHB1
VEGF-activated neuropilin signaling pathway involved in axon guidance (GO:1902378)	20/129	0.000108162	0.00987482	-3.04317	27.7898	GRB7;SPON2;NRP1;SHC1;SRC;NRXN3;PIK3CD;PRKCA;PIK3R1;ARHGAP35;PTK2;ARTN;FEZ1;GPC1;GRB10;SLIT3;EVL;FYN;EPHB2;EPHB1
negative regulation of cell proliferation (GO:0008285)	44/399	0.00011028	0.00994538	-5.08975	46.3803	ITK;COL18A1;RARG;IFITM1;CD40;SRC;TGFB1I1;AKR1B1;CXCL1;ETS1;ADGRG1;SCIN;GPNMB;LMNA;SH3BP4;PTK2B;SPEG;FYN;TP53I11;TCFL5;TFAP2A;KLF11;CDKN2A;NOS3;TESC;MAGI2;P3H2;PPP2R5C;CBFA2T3;PML;PTK2;EREG;BMP4;CCDC88A;LCK;IRF1;ALDH1A2;NEURL1;CDH13;PTPN6;ARHGEF2;LTBR;SGK1;GAS8
regulation of actin cytoskeleton organization (GO:0032956)	12/56	0.000116669	0.0103948	-2.55091	23.1015	BST2;CCDC88A;DMTN;STMN1;CAPN2;FSCN1;PDGFA;BAIAP2;CRK;CORO1A;ARHGAP35;PTK2
Roundabout signaling pathway involved in axon guidance (GO:2001266)	20/130	0.000120618	0.0106187	-3.03195	27.3569	GRB7;SPON2;NRP1;SHC1;SRC;NRXN3;PIK3CD;PRKCA;PIK3R1;ARHGAP35;PTK2;ARTN;FEZ1;GPC1;GRB10;SLIT3;EVL;FYN;EPHB2;EPHB1
negative regulation of leukocyte proliferation (GO:0070664)	34/283	0.000128534	0.0111825	-4.31799	38.6863	COL18A1;IFITM1;RARG;TGFB1I1;GSTP1;AKR1B1;CXCL1;ETS1;ADGRG1;SCIN;GPNMB;LMNA;SH3BP4;PTK2B;SPEG;TP53I11;TFAP2A;KLF11;CDKN2A;NOS3;TESC;MAGI2;P3H2;PPP2R5C;CBFA2T3;PML;EREG;BMP4;IRF1;ALDH1A2;NEURL1;CDH13;PTPN6;GAS8
negative regulation of mesenchymal cell proliferation (GO:0072201)	34/284	0.00013765	0.0118363	-4.29368	38.1742	COL18A1;IFITM1;RARG;TGFB1I1;AKR1B1;CXCL1;ETS1;ADGRG1;SCIN;GPNMB;LMNA;SH3BP4;PTK2B;SPEG;TP53I11;TFAP2A;KLF11;CDKN2A;NOS3;TESC;CTNNBIP1;MAGI2;P3H2;PPP2R5C;CBFA2T3;PML;EREG;BMP4;IRF1;ALDH1A2;NEURL1;CDH13;PTPN6;GAS8
mesonephros development (GO:0001823)	11/49	0.0001435	0.0121975	-2.52683	22.3603	BMP4;TFAP2A;PKHD1;OSR2;PAX8;MME;ZBTB16;HNF1B;BMP7;PCSK5;STRA6
positive regulation of ERK1 and ERK2 cascade (GO:0070374)	27/207	0.000161302	0.0125242	-3.57782	31.2424	NRP1;NDRG4;SHC1;GSTP1;PDGFA;PRKCZ;PHB2;EGFR;PKHD1;GRM4;GPNMB;PDGFC;ERBB2;GCNT2;PTK2B;EPHB1;CD74;IGF2;FN1;PRKCA;IGF1;CHI3L1;SPRY2;PTPN6;CD44;FGFR2;FGFR1
regulation of transcription from RNA polymerase II promoter involved in mesonephros development (GO:0061216)	5/10	0.000164279	0.0125242	-1.87361	16.3266	BMP4;OSR2;PAX8;ZBTB16;BMP7
cell-cell signaling involved in mesonephros development (GO:0061210)	5/10	0.000164279	0.0125242	-1.84554	16.0819	BMP4;OSR2;PAX8;ZBTB16;BMP7
mesonephric nephron development (GO:0061215)	5/10	0.000164279	0.0125242	-1.83562	15.9955	BMP4;OSR2;PAX8;ZBTB16;BMP7
pattern specification involved in mesonephros development (GO:0061227)	5/10	0.000164279	0.0125242	-1.8323	15.9666	BMP4;OSR2;PAX8;ZBTB16;BMP7
cell differentiation involved in mesonephros development (GO:0061208)	5/10	0.000164279	0.0125242	-1.81496	15.8154	BMP4;OSR2;PAX8;ZBTB16;BMP7
mesonephric smooth muscle tissue development (GO:0061214)	5/10	0.000164279	0.0125242	-1.81386	15.8059	BMP4;OSR2;PAX8;ZBTB16;BMP7
mesonephric mesenchyme development (GO:0061219)	5/10	0.000164279	0.0125242	-1.77973	15.5085	BMP4;OSR2;PAX8;ZBTB16;BMP7
mesonephric juxtaglomerular apparatus development (GO:0061212)	5/10	0.000164279	0.0125242	-1.75432	15.287	BMP4;OSR2;PAX8;ZBTB16;BMP7
mesonephric capsule development (GO:0061285)	5/10	0.000164279	0.0125242	-1.73476	15.1166	BMP4;OSR2;PAX8;ZBTB16;BMP7
negative regulation of fat cell proliferation (GO:0070345)	34/287	0.000168587	0.0125929	-4.33914	37.6987	COL18A1;IFITM1;RARG;TGFB1I1;AKR1B1;CXCL1;GATA2;ETS1;ADGRG1;SCIN;GPNMB;LMNA;SH3BP4;PTK2B;SPEG;TP53I11;TFAP2A;KLF11;CDKN2A;NOS3;TESC;MAGI2;P3H2;PPP2R5C;CBFA2T3;PML;EREG;BMP4;IRF1;ALDH1A2;NEURL1;CDH13;PTPN6;GAS8
negative regulation of cardiac muscle cell proliferation (GO:0060044)	34/287	0.000168587	0.0125929	-4.32271	37.556	COL18A1;IFITM1;RARG;TGFB1I1;AKR1B1;CXCL1;ETS1;ADGRG1;SCIN;GPNMB;LMNA;SH3BP4;PTK2B;SPEG;TP53I11;TFAP2A;KLF11;CDKN2A;NOS3;TESC;MAGI2;P3H2;PPP2R5C;CBFA2T3;PML;EREG;BMP4;IRF1;ALDH1A2;NEURL1;CDH13;PTPN6;GAS8;TP73
Rho protein signal transduction (GO:0007266)	16/94	0.000171026	0.0126474	-2.99149	25.9473	SHC1;CDKN2A;PLK2;ARHGDIG;IGF1;PLD1;RASSF1;ADGRG1;ARHGEF3;PLCE1;CDH13;EPS8L1;ARHGEF1;EPS8L2;RGL2;LAT
negative regulation of stem cell proliferation (GO:2000647)	34/288	0.000180207	0.0130971	-4.34209	37.4349	COL18A1;IFITM1;RARG;TGFB1I1;AKR1B1;FBLN1;CXCL1;ETS1;ADGRG1;SCIN;GPNMB;LMNA;SH3BP4;PTK2B;SPEG;TP53I11;TFAP2A;KLF11;CDKN2A;NOS3;TESC;MAGI2;P3H2;PPP2R5C;CBFA2T3;PML;EREG;BMP4;IRF1;ALDH1A2;NEURL1;CDH13;PTPN6;GAS8
SH2 domain-mediated complex assembly (GO:0071538)	17/104	0.00018065	0.0130971	-3.07087	26.4676	CD74;CD40;DMTN;WIPF1;SLC2A1;CAPG;TANK;PML;ADD2;SLC9A3R2;RIMS1;SLC7A7;PARD3;TSPAN4;PTK2B;NCKAP1L;CRK
positive regulation of transcription from RNA polymerase II promoter (GO:0045944)	102/1175	0.000191116	0.0137214	-7.37804	63.1754	FOXA1;EHF;CD81;RORA;ETS1;ETS2;HOXA10;PSMD9;SOX15;OSR2;ZBTB38;RFX2;HNF1B;RUNX2;RUNX1;HOXB3;NUPR1;LMX1B;ZFPM2;HOXB7;ZNF398;CASZ1;SHC1;TCF7;PIK3R1;GATA2;PRDM16;CAMTA1;HIVEP3;CAMTA2;OTX1;HOXC6;TFAP2A;ZFHX3;AFAP1L2;SMAD3;AUTS2;ZBTB16;HMGA2;GLMP;IGF1;BMP7;ESR1;HOPX;BMP4;MLXIPL;BAMBI;SIM2;FGFR2;TP73;CD40;RARG;TGFB1I1;FHL2;AKR1B1;ADIRF;HIF3A;LITAF;MECOM;BCAS3;SREBF1;KLF13;ANXA4;TESC;TCF12;TFEB;NME2;RGMA;…
positive regulation of T cell proliferation (GO:0042102)	12/59	0.000197432	0.0139048	-2.44703	20.8735	CCDC88B;LGALS3;HLA-DMB;CD6;LCK;HLA-DPB1;NCKAP1L;ZP3;CD46;TANK;JAK3;HLA-DPA1
negative regulation of extrinsic apoptotic signaling pathway via death domain receptors (GO:1902042)	12/59	0.000197432	0.0139048	-2.44489	20.8552	BMP4;LGALS3;CASP8;NOS3;SRC;GSTP1;AKR1B1;CFLAR;ARHGEF2;IGF1;TANK;BCL2L1
negative regulation of osteoblast proliferation (GO:0033689)	34/290	0.000205623	0.0143451	-4.3292	36.7526	COL18A1;IFITM1;RARG;TGFB1I1;AKR1B1;CXCL1;ETS1;ADGRG1;SCIN;GPNMB;LMNA;SH3BP4;PTK2B;SPEG;TP53I11;TFAP2A;KLF11;CDKN2A;NOS3;TESC;MAGI2;P3H2;PPP2R5C;CBFA2T3;PML;EREG;BMP4;IRF1;ALDH1A2;NEURL1;CDH13;PTPN6;GAS8;FGFR2
negative regulation of epithelial cell proliferation (GO:0050680)	35/302	0.000209112	0.0144522	-4.43548	37.5802	COL18A1;IFITM1;RARG;TGFB1I1;AKR1B1;CXCL1;ETS1;ADGRG1;SCIN;GPNMB;LMNA;SH3BP4;PTK2B;SPEG;TP53I11;TFAP2A;KLF11;CDKN2A;NOS3;TESC;MAGI2;P3H2;PPP2R5C;MCC;CBFA2T3;PML;MTSS1;EREG;BMP4;IRF1;ALDH1A2;NEURL1;CDH13;PTPN6;GAS8
negative regulation of smooth muscle cell proliferation (GO:0048662)	35/303	0.000222877	0.0152609	-4.46392	37.5366	COL18A1;IFITM1;RARG;NDRG4;TGFB1I1;AKR1B1;CXCL1;ETS1;ADGRG1;SCIN;GPNMB;LMNA;SH3BP4;PTK2B;SPEG;TP53I11;TFAP2A;KLF11;CDKN2A;NOS3;TESC;MAGI2;P3H2;PPP2R5C;CBFA2T3;PML;EREG;BMP4;IRF1;ALDH1A2;NEURL1;CDH13;PPARG;PTPN6;GAS8
neutrophil degranulation (GO:0043312)	50/487	0.000228926	0.0155313	-4.93422	41.3591	SERPINA3;SERPINA1;HEXB;ITGB2;CXCL1;ITGAL;LGALS3;NAPRT;ANPEP;SIRPA;QSOX1;CAPN1;B2M;CTSD;ANXA2;MME;NME2;CYBA;TMC6;ATP11A;KCNAB2;RHOF;AMPD3;ARHGAP45;C16ORF62;CRISPLD2;CHI3L1;ALDOC;ALDOA;DOCK2;CD44;CD63;PDXK;GSTP1;HVCN1;MGST1;IQGAP2;PLD1;C3;PLAC8;TRPM2;CRACR2A;NCKAP1L;CD59;GSDMD;PTPRN2;BST2;NFASC;PTPN6;S100P
negative regulation of canonical Wnt signaling pathway involved in controlling type B pancreatic cell proliferation (GO:2000080)	44/413	0.000239183	0.015628	-5.0269	41.9157	COL18A1;RARG;IFITM1;TGFB1I1;CTNND1;AKR1B1;CXCL1;ETS1;PSMB10;STK3;PSMD9;ADGRG1;SCIN;GPNMB;LMNA;SH3BP4;PTK2B;SPEG;TP53I11;TFAP2A;KLF11;CDKN2A;NOS3;TESC;IGFBP2;MAGI2;P3H2;PPP2R5C;MCC;CBFA2T3;PSMB8;PML;PSMB9;DKK3;EREG;BMP4;PSMA1;IRF1;ALDH1A2;HECW1;NEURL1;CDH13;PTPN6;GAS8
regulation of transcription from RNA polymerase II promoter involved in kidney development (GO:0060994)	38/340	0.000240861	0.015628	-4.13835	34.4778	SMARCD3;SATB2;TCF7;FOXK2;TRAK1;LITAF;PCSK5;EGFR;PKHD1;SOX15;ERBB2;CAMTA2;HOXC6;STRA6;TFAP2A;SREBF1;TCF7L1;KLF13;SMAD3;MME;ANXA4;KCNIP3;TCF12;RFX2;HNF1B;ESR1;RUNX2;HOPX;BMP4;MLXIPL;PAX8;ELF3;KLHL6;POU2AF1;ELF5;NUPR1;SIM2;CRK
cytoskeletal anchoring at nuclear membrane (GO:0090286)	16/97	0.00024879	0.015628	-2.57482	21.3682	DMTN;DST;TPM1;MAST1;MICAL2;NEDD9;SYNE2;SYNE1;CECR2;PALLD;DPYSL2;PLCE1;PAK6;OBSL1;ZNF135;SIPA1
regulation of peptidyl-tyrosine phosphorylation (GO:0050730)	8/29	0.000256614	0.015628	-2.12482	17.5679	CCDC88A;CCDC88C;ITGB2;FN1;PDGFA;PTK2;PML;EGFR
pore complex assembly (GO:0046931)	17/107	0.000256799	0.015628	-3.03135	25.0608	GSDMD;CD74;CD40;DMTN;WIPF1;SLC2A1;CAPG;TANK;PML;ADD2;SLC9A3R2;RIMS1;SLC7A7;PARD3;TSPAN4;PTK2B;NCKAP1L
planar cell polarity pathway involved in axon guidance (GO:1904938)	27/213	0.00025862	0.015628	-3.66434	30.268	GRB7;SPON2;NRP1;SHC1;SRC;NRXN3;PIK3CD;AP2A1;PIK3R1;PSMB10;ARHGAP35;PSMD9;GPC1;GRB10;SLIT3;FYN;EPHB2;EPHB1;PRKCA;PTK2;PSMB8;PSMB9;TIAM1;PSMA1;ARTN;FEZ1;EVL
negative regulation of hair follicle cell proliferation (GO:0071337)	33/282	0.000262071	0.015628	-4.21079	34.7259	COL18A1;IFITM1;RARG;TGFB1I1;AKR1B1;CXCL1;ETS1;ADGRG1;SCIN;GPNMB;LMNA;SH3BP4;PTK2B;SPEG;TP53I11;TFAP2A;KLF11;CDKN2A;NOS3;TESC;MAGI2;P3H2;PPP2R5C;CBFA2T3;PML;EREG;BMP4;IRF1;ALDH1A2;NEURL1;CDH13;PTPN6;GAS8
negative regulation of cell proliferation in bone marrow (GO:1903769)	33/282	0.000262071	0.015628	-4.20666	34.6919	COL18A1;IFITM1;RARG;TGFB1I1;AKR1B1;CXCL1;ETS1;ADGRG1;SCIN;GPNMB;LMNA;SH3BP4;PTK2B;SPEG;TP53I11;TFAP2A;KLF11;CDKN2A;NOS3;TESC;MAGI2;P3H2;PPP2R5C;CBFA2T3;PML;EREG;BMP4;IRF1;ALDH1A2;NEURL1;CDH13;PTPN6;GAS8
negative regulation of sebum secreting cell proliferation (GO:1904003)	33/282	0.000262071	0.015628	-4.2049	34.6773	COL18A1;IFITM1;RARG;TGFB1I1;AKR1B1;CXCL1;ETS1;ADGRG1;SCIN;GPNMB;LMNA;SH3BP4;PTK2B;SPEG;TP53I11;TFAP2A;KLF11;CDKN2A;NOS3;TESC;MAGI2;P3H2;PPP2R5C;CBFA2T3;PML;EREG;BMP4;IRF1;ALDH1A2;NEURL1;CDH13;PTPN6;GAS8
negative regulation of synoviocyte proliferation (GO:1901646)	33/282	0.000262071	0.015628	-4.20469	34.6757	COL18A1;IFITM1;RARG;TGFB1I1;AKR1B1;CXCL1;ETS1;ADGRG1;SCIN;GPNMB;LMNA;SH3BP4;PTK2B;SPEG;TP53I11;TFAP2A;KLF11;CDKN2A;NOS3;TESC;MAGI2;P3H2;PPP2R5C;CBFA2T3;PML;EREG;BMP4;IRF1;ALDH1A2;NEURL1;CDH13;PTPN6;GAS8
negative regulation of cell proliferation involved in compound eye morphogenesis (GO:2000496)	33/282	0.000262071	0.015628	-4.19996	34.6366	COL18A1;IFITM1;RARG;TGFB1I1;AKR1B1;CXCL1;ETS1;ADGRG1;SCIN;GPNMB;LMNA;SH3BP4;PTK2B;SPEG;TP53I11;TFAP2A;KLF11;CDKN2A;NOS3;TESC;MAGI2;P3H2;PPP2R5C;CBFA2T3;PML;EREG;BMP4;IRF1;ALDH1A2;NEURL1;CDH13;PTPN6;GAS8
negative regulation of germ cell proliferation (GO:1905937)	33/282	0.000262071	0.015628	-4.19746	34.616	COL18A1;IFITM1;RARG;TGFB1I1;AKR1B1;CXCL1;ETS1;ADGRG1;SCIN;GPNMB;LMNA;SH3BP4;PTK2B;SPEG;TP53I11;TFAP2A;KLF11;CDKN2A;NOS3;TESC;MAGI2;P3H2;PPP2R5C;CBFA2T3;PML;EREG;BMP4;IRF1;ALDH1A2;NEURL1;CDH13;PTPN6;GAS8
negative regulation of cell proliferation involved in heart morphogenesis (GO:2000137)	33/282	0.000262071	0.015628	-4.19616	34.6053	COL18A1;IFITM1;RARG;TGFB1I1;AKR1B1;CXCL1;ETS1;ADGRG1;SCIN;GPNMB;LMNA;SH3BP4;PTK2B;SPEG;TP53I11;TFAP2A;KLF11;CDKN2A;NOS3;TESC;MAGI2;P3H2;PPP2R5C;CBFA2T3;PML;EREG;BMP4;IRF1;ALDH1A2;NEURL1;CDH13;PTPN6;GAS8
negative regulation of mammary stem cell proliferation (GO:2000102)	33/282	0.000262071	0.015628	-4.19152	34.567	COL18A1;IFITM1;RARG;TGFB1I1;AKR1B1;CXCL1;ETS1;ADGRG1;SCIN;GPNMB;LMNA;SH3BP4;PTK2B;SPEG;TP53I11;TFAP2A;KLF11;CDKN2A;NOS3;TESC;MAGI2;P3H2;PPP2R5C;CBFA2T3;PML;EREG;BMP4;IRF1;ALDH1A2;NEURL1;CDH13;PTPN6;GAS8
negative regulation of skeletal muscle cell proliferation (GO:0014859)	33/282	0.000262071	0.015628	-4.18912	34.5472	COL18A1;IFITM1;RARG;TGFB1I1;AKR1B1;CXCL1;ETS1;ADGRG1;SCIN;GPNMB;LMNA;SH3BP4;PTK2B;SPEG;TP53I11;TFAP2A;KLF11;CDKN2A;NOS3;TESC;MAGI2;P3H2;PPP2R5C;CBFA2T3;PML;EREG;BMP4;IRF1;ALDH1A2;NEURL1;CDH13;PTPN6;GAS8
positive regulation of transcription by transcription factor localization (GO:0061586)	50/490	0.000264782	0.015628	-5.00312	41.2087	EHF;TGFB1I1;FHL2;AKR1B1;RORA;ETS1;ETS2;PSMD9;MECOM;OSR2;TESC;HNF1B;ANK2;RUNX2;RUNX1;NR5A2;PAX8;ELF3;IRF1;RARA;PPARG;ZP3;GAS8;ZNF398;CREB5;CD63;CASZ1;SMARCD3;MYRF;SHC1;EGFR;PRDM16;HIVEP3;TFAP2A;ARNT2;CD74;AFAP1L2;ZFHX3;SMAD3;STAT1;ZBTB16;HMGA2;IGF1;ESR1;BMP7;BMP4;MLXIPL;KLHL6;BAMBI;TP73
negative regulation of fibroblast proliferation (GO:0048147)	34/294	0.000266279	0.015628	-4.34459	35.7602	COL18A1;IFITM1;RARG;TGFB1I1;GSTP1;AKR1B1;CXCL1;ETS1;ADGRG1;SCIN;GPNMB;LMNA;SH3BP4;PTK2B;SPEG;TP53I11;TFAP2A;KLF11;CDKN2A;NOS3;TESC;MAGI2;P3H2;PPP2R5C;CBFA2T3;PML;EREG;BMP4;IRF1;ALDH1A2;NEURL1;CDH13;PTPN6;GAS8
negative regulation of cell proliferation involved in kidney development (GO:1901723)	33/283	0.000279698	0.0161591	-4.21997	34.5269	COL18A1;IFITM1;RARG;TGFB1I1;AKR1B1;CXCL1;ETS1;ADGRG1;SCIN;GPNMB;LMNA;SH3BP4;PTK2B;SPEG;TP53I11;TFAP2A;KLF11;CDKN2A;NOS3;TESC;MAGI2;P3H2;PPP2R5C;CBFA2T3;PML;EREG;BMP4;IRF1;ALDH1A2;NEURL1;CDH13;PTPN6;GAS8
negative regulation of hemocyte proliferation (GO:0035207)	33/283	0.000279698	0.0161591	-4.21221	34.4634	COL18A1;IFITM1;RARG;TGFB1I1;AKR1B1;CXCL1;ETS1;ADGRG1;SCIN;GPNMB;LMNA;SH3BP4;PTK2B;SPEG;TP53I11;TFAP2A;KLF11;CDKN2A;NOS3;TESC;MAGI2;P3H2;PPP2R5C;CBFA2T3;PML;EREG;BMP4;IRF1;ALDH1A2;NEURL1;CDH13;PTPN6;GAS8
mesonephric collecting duct development (GO:0061211)	5/11	0.000286019	0.0162257	-1.67853	13.6959	BMP4;OSR2;PAX8;ZBTB16;BMP7
antigen processing and presentation of exogenous peptide antigen via MHC class I, TAP-independent (GO:0002480)	5/11	0.000286019	0.0162257	-1.52938	12.4789	HLA-B;HLA-C;HLA-F;B2M;HLA-E
negative regulation of trophectodermal cell proliferation (GO:1904074)	33/284	0.000298374	0.0162257	-4.21503	34.2141	COL18A1;IFITM1;RARG;TGFB1I1;AKR1B1;CXCL1;ETS1;ADGRG1;SCIN;GPNMB;LMNA;SH3BP4;PTK2B;SPEG;TP53I11;TFAP2A;KLF11;CDKN2A;NOS3;TESC;MAGI2;P3H2;PPP2R5C;CBFA2T3;PML;EREG;BMP4;IRF1;ALDH1A2;NEURL1;CDH13;PTPN6;GAS8
negative regulation of glial cell proliferation (GO:0060253)	33/284	0.000298374	0.0162257	-4.1995	34.088	COL18A1;IFITM1;RARG;TGFB1I1;AKR1B1;CXCL1;ETS1;ADGRG1;SCIN;GPNMB;LMNA;SH3BP4;PTK2B;SPEG;TP53I11;TFAP2A;KLF11;CDKN2A;NOS3;TESC;MAGI2;P3H2;PPP2R5C;CBFA2T3;PML;EREG;BMP4;IRF1;ALDH1A2;NEURL1;CDH13;PTPN6;GAS8
positive regulation of immature T cell proliferation (GO:0033091)	9/37	0.000301873	0.0162257	-2.13735	17.3243	CCDC88B;HLA-DMB;CD6;HLA-DPB1;NCKAP1L;ZP3;CD46;JAK3;HLA-DPA1
positive regulation of T cell homeostatic proliferation (GO:0042103)	9/37	0.000301873	0.0162257	-2.13531	17.3078	CCDC88B;HLA-DMB;CD6;HLA-DPB1;NCKAP1L;ZP3;CD46;JAK3;HLA-DPA1
regulation of actomyosin structure organization (GO:0110020)	9/37	0.000301873	0.0162257	-2.09233	16.9594	BST2;CCDC88A;DMTN;FSCN1;PDGFA;BAIAP2;CRK;CORO1A;ARHGAP35
regulation of myosin II filament organization (GO:0043519)	9/37	0.000301873	0.0162257	-2.0911	16.9494	BST2;CCDC88A;DMTN;FSCN1;PDGFA;BAIAP2;CRK;CORO1A;ARHGAP35
regulation of actin cytoskeleton organization by cell-cell adhesion (GO:0090138)	9/37	0.000301873	0.0162257	-2.0887	16.93	BST2;CCDC88A;DMTN;FSCN1;PDGFA;BAIAP2;CRK;CORO1A;ARHGAP35
axon extension involved in axon guidance (GO:0048846)	20/139	0.000303189	0.0162257	-2.97281	24.0832	GRB7;SPON2;NRP1;SHC1;SRC;NRXN3;PIK3CD;PRKCA;PIK3R1;ARHGAP35;PTK2;ARTN;FEZ1;GPC1;GRB10;SLIT3;EVL;FYN;EPHB2;EPHB1
phosphorylation of RNA polymerase II C-terminal domain (GO:0070816)	58/596	0.000309844	0.0162257	-5.41391	43.7414	TP53RK;LRRK1;MAST1;PIK3CD;LITAF;LIPE;SOX15;AKT3;JAK3;MAP4K1;SREBF1;KLF13;ANXA4;TCF12;RFX2;PRKCA;CSNK1E;RUNX2;PRKAR1B;ELF3;LCK;ELF5;RARA;NUPR1;SGK1;CRK;SMARCD3;SATB2;TCF7;FOXK2;TRAK1;PRKCZ;EGFR;STK3;PAK1;ERBB2;PTK2B;FYN;CAMTA2;MAPK4;HOXC6;SRPK2;TFAP2A;TCF7L1;SMAD3;PLK2;KCNIP3;ESR1;HOPX;DCLK1;CLK3;MLXIPL;TAOK3;STK24;KLHL6;POU2AF1;SIM2;FGFR1
plasma membrane repair (GO:0001778)	10/45	0.00031242	0.0162257	-2.31828	18.7112	MACF1;PAK1;SMAD3;ERBB2;TPM1;PDGFA;ANK3;A4GALT;SYT7;EREG
negative regulation of cell-substrate adhesion (GO:0010812)	10/45	0.00031242	0.0162257	-2.22254	17.9385	DMTN;SEMA4D;ARHGDIB;TBCD;GCNT2;ARHGDIG;CDH13;FBLN1;TGFBI;SIPA1
cytoskeletal anchoring at plasma membrane (GO:0007016)	16/99	0.000316212	0.0162257	-2.56016	20.6326	DMTN;DST;TPM1;MAST1;MICAL2;NEDD9;ANK3;CECR2;PALLD;DPYSL2;EPB41L3;PLCE1;PAK6;OBSL1;ZNF135;SIPA1
negative regulation of myoblast proliferation (GO:2000818)	33/285	0.000318152	0.0162257	-4.19558	33.7869	COL18A1;IFITM1;RARG;TGFB1I1;AKR1B1;CXCL1;ETS1;ADGRG1;SCIN;GPNMB;LMNA;SH3BP4;PTK2B;SPEG;TP53I11;TFAP2A;KLF11;CDKN2A;NOS3;TESC;MAGI2;P3H2;PPP2R5C;CBFA2T3;PML;EREG;BMP4;IRF1;ALDH1A2;NEURL1;CDH13;PTPN6;GAS8
negative regulation of chorionic trophoblast cell proliferation (GO:1901383)	33/285	0.000318152	0.0162257	-4.18161	33.6744	COL18A1;IFITM1;RARG;TGFB1I1;AKR1B1;CXCL1;ETS1;ADGRG1;SCIN;GPNMB;LMNA;SH3BP4;PTK2B;SPEG;TP53I11;TFAP2A;KLF11;CDKN2A;NOS3;TESC;MAGI2;P3H2;PPP2R5C;CBFA2T3;PML;EREG;BMP4;IRF1;ALDH1A2;NEURL1;CDH13;PTPN6;GAS8
negative regulation of chondrocyte proliferation (GO:1902731)	33/285	0.000318152	0.0162257	-4.16104	33.5088	COL18A1;IFITM1;RARG;TGFB1I1;AKR1B1;CXCL1;ETS1;ADGRG1;SCIN;GPNMB;LMNA;SH3BP4;PTK2B;SPEG;TP53I11;TFAP2A;KLF11;CDKN2A;NOS3;TESC;MAGI2;P3H2;PPP2R5C;CBFA2T3;PML;EREG;BMP4;IRF1;ALDH1A2;NEURL1;CDH13;PTPN6;GAS8
regulation of phosphorylation of RNA polymerase II C-terminal domain (GO:1901407)	36/322	0.000344527	0.0174505	-4.10852	32.7586	SMARCD3;SATB2;TCF7;FOXK2;TRAK1;LITAF;EGFR;SOX15;ERBB2;CAMTA2;HOXC6;TFAP2A;SREBF1;TCF7L1;KLF13;SMAD3;ANXA4;KCNIP3;TCF12;RFX2;FN1;ESR1;RUNX2;PML;PTK2;HOPX;CCDC88A;MLXIPL;ELF3;KLHL6;POU2AF1;ELF5;CCDC88C;NUPR1;SIM2;CRK
mesenchymal cell differentiation involved in renal system development (GO:2001012)	6/17	0.000354443	0.017794	-2.23343	17.7445	BMP4;IFT140;ITGB4;HMGA2;BMP7;FGFR2
histone-tyrosine phosphorylation (GO:0035406)	11/54	0.000356121	0.017794	-2.48859	19.76	LCK;SRC;PTK2B;PTPN6;FYN;EPHB2;JAK3;EGFR;PTK2;FGFR2;FGFR1
integrin activation (GO:0033622)	17/110	0.000359404	0.0178091	-2.93102	23.2461	CD74;CD40;DMTN;WIPF1;SLC2A1;FN1;CAPG;TANK;PML;ADD2;SLC9A3R2;RIMS1;SLC7A7;PARD3;TSPAN4;PTK2B;NCKAP1L
negative regulation of growth plate cartilage chondrocyte proliferation (GO:0061914)	33/287	0.000361239	0.0178091	-4.17415	33.0842	COL18A1;IFITM1;RARG;TGFB1I1;AKR1B1;CXCL1;ETS1;ADGRG1;SCIN;GPNMB;LMNA;SH3BP4;PTK2B;SPEG;TP53I11;TFAP2A;KLF11;CDKN2A;NOS3;TESC;MAGI2;P3H2;PPP2R5C;CBFA2T3;PML;EREG;BMP4;IRF1;ALDH1A2;NEURL1;CDH13;PTPN6;GAS8
positive regulation of gamma-delta T cell proliferation (GO:0046648)	9/38	0.000374328	0.0181813	-2.11397	16.68	CCDC88B;HLA-DMB;CD6;HLA-DPB1;NCKAP1L;ZP3;CD46;JAK3;HLA-DPA1
negative regulation of ERK1 and ERK2 cascade (GO:0070373)	12/63	0.000375533	0.0181813	-2.30208	18.1569	PKHD1;RGS14;GSTP1;ERBB2;FN1;SPRY2;PTPN6;FBLN1;SPRY1;EPHB1;EGFR;FGFR2
positive regulation of epithelial cell proliferation involved in wound healing (GO:0060054)	13/72	0.000376164	0.0181813	-2.37231	18.7068	OSR2;MACF1;SMAD3;TPM1;NME2;PDGFA;IGF1;EGFR;EREG;BMP4;PAK1;ERBB2;FGFR2
modulation by symbiont of host Rho protein signal transduction (GO:0044083)	4/7	0.000418101	0.0188432	1.64939	-12.8319	ARHGDIB;EPS8L1;EPS8L2;ARHGEF2
beta-catenin-TCF complex assembly (GO:1904837)	19/132	0.000422346	0.0188432	-2.96011	22.9991	CD74;TLE3;CD40;TCF7L1;DMTN;WIPF1;TCF7;SLC2A1;CAPG;TANK;PML;ADD2;SLC9A3R2;RIMS1;SLC7A7;PARD3;TSPAN4;PTK2B;NCKAP1L
regulation of osteoblast differentiation (GO:0045667)	8/31	0.000422868	0.0188432	-2.22643	17.2959	TFAP2A;SMOC1;LTBP4;RUNX2;PTK2;FGFR2;TCFL5;FGFR1
positive regulation of actin cytoskeleton reorganization (GO:2000251)	8/31	0.000422868	0.0188432	-1.96706	15.281	TRPM2;BCAS3;NTRK3;ARHGDIB;HCLS1;PTK2B;BAIAP2;SORBS3
cortical cytoskeleton organization (GO:0030865)	15/92	0.000436923	0.0188432	-2.42565	18.7642	DMTN;DST;MAST1;TPM1;NEDD9;MICAL2;CECR2;PALLD;DPYSL2;EPB41L3;PLCE1;PAK6;OBSL1;SIPA1;ZNF135
regulation of actin filament bundle assembly (GO:0032231)	9/39	0.000460527	0.0188432	-2.04531	15.7144	BST2;CCDC88A;DMTN;FSCN1;PDGFA;BAIAP2;CRK;CORO1A;ARHGAP35
regulation of actin filament length (GO:0030832)	9/39	0.000460527	0.0188432	-2.00478	15.403	BST2;CCDC88A;DMTN;FSCN1;PDGFA;BAIAP2;CRK;CORO1A;ARHGAP35
vascular endothelial growth factor receptor signaling pathway (GO:0048010)	19/133	0.000465086	0.0188432	-3.05243	23.4222	CYFIP2;ITK;NRP1;SRC;NTRK3;PXN;CYBA;PIK3R1;BAIAP2;PTK2;MTSS1;VAV1;LCK;ERBB2;ELMO1;PTK2B;NCKAP1L;FYN;CRK
mesonephric epithelium development (GO:0072163)	5/12	0.000465676	0.0188432	-1.45489	11.1619	BMP4;OSR2;PAX8;ZBTB16;BMP7
tyrosine phosphorylation of STAT protein (GO:0007260)	13/74	0.000495755	0.0188432	-2.62628	19.9845	STAT1;SRC;EGFR;PTK2;GHR;LCK;PTK2B;PTPN6;FYN;EPHB2;JAK3;FGFR2;FGFR1
RING-like zinc finger domain-mediated complex assembly (GO:0071536)	16/103	0.000499428	0.0188432	-2.82444	21.4715	CD74;CD40;DMTN;WIPF1;SLC2A1;CAPG;TANK;PML;ADD2;SLC9A3R2;RIMS1;SLC7A7;PARD3;TSPAN4;PTK2B;NCKAP1L
Y-shaped link assembly (GO:1905350)	16/103	0.000499428	0.0188432	-2.82284	21.4593	CD74;CD40;DMTN;WIPF1;SLC2A1;CAPG;TANK;PML;ADD2;SLC9A3R2;RIMS1;SLC7A7;PARD3;TSPAN4;PTK2B;NCKAP1L
protein complex assembly involved in synapse maturation (GO:0090126)	16/103	0.000499428	0.0188432	-2.81984	21.4366	CD74;CD40;DMTN;WIPF1;SLC2A1;CAPG;TANK;PML;ADD2;SLC9A3R2;RIMS1;SLC7A7;PARD3;TSPAN4;PTK2B;NCKAP1L
C3HC4-type RING finger domain-mediated complex assembly (GO:0071537)	16/103	0.000499428	0.0188432	-2.81263	21.3818	CD74;CD40;DMTN;WIPF1;SLC2A1;CAPG;TANK;PML;ADD2;SLC9A3R2;RIMS1;SLC7A7;PARD3;TSPAN4;PTK2B;NCKAP1L
LRR domain-mediated complex assembly (GO:0071571)	16/103	0.000499428	0.0188432	-2.80768	21.3442	CD74;CD40;DMTN;WIPF1;SLC2A1;CAPG;TANK;PML;ADD2;SLC9A3R2;RIMS1;SLC7A7;PARD3;TSPAN4;PTK2B;NCKAP1L
ATG1/ULK1 kinase complex assembly (GO:1904745)	16/103	0.000499428	0.0188432	-2.80706	21.3394	CD74;CD40;DMTN;WIPF1;SLC2A1;CAPG;TANK;PML;ADD2;SLC9A3R2;RIMS1;SLC7A7;PARD3;TSPAN4;PTK2B;NCKAP1L
lateral cortical node assembly (GO:1903359)	16/103	0.000499428	0.0188432	-2.80612	21.3322	CD74;CD40;DMTN;WIPF1;SLC2A1;CAPG;TANK;PML;ADD2;SLC9A3R2;RIMS1;SLC7A7;PARD3;TSPAN4;PTK2B;NCKAP1L
zf-TRAF domain-mediated complex assembly (GO:0071534)	16/103	0.000499428	0.0188432	-2.80546	21.3273	CD74;CD40;DMTN;WIPF1;SLC2A1;CAPG;TANK;PML;ADD2;SLC9A3R2;RIMS1;SLC7A7;PARD3;TSPAN4;PTK2B;NCKAP1L
origin recognition complex assembly (GO:1902561)	16/103	0.000499428	0.0188432	-2.8003	21.288	CD74;CD40;DMTN;WIPF1;SLC2A1;CAPG;TANK;PML;ADD2;SLC9A3R2;RIMS1;SLC7A7;PARD3;TSPAN4;PTK2B;NCKAP1L
eukaryotic translation initiation factor 2B complex assembly (GO:1905173)	16/103	0.000499428	0.0188432	-2.79509	21.2484	CD74;CD40;DMTN;WIPF1;SLC2A1;CAPG;TANK;PML;ADD2;SLC9A3R2;RIMS1;SLC7A7;PARD3;TSPAN4;PTK2B;NCKAP1L
ankyrin repeat-mediated complex assembly (GO:0071533)	16/103	0.000499428	0.0188432	-2.79347	21.2361	CD74;CD40;DMTN;WIPF1;SLC2A1;CAPG;TANK;PML;ADD2;SLC9A3R2;RIMS1;SLC7A7;PARD3;TSPAN4;PTK2B;NCKAP1L
TIR domain-mediated complex assembly (GO:0071523)	16/103	0.000499428	0.0188432	-2.79035	21.2124	CD74;CD40;DMTN;WIPF1;SLC2A1;CAPG;TANK;PML;ADD2;SLC9A3R2;RIMS1;SLC7A7;PARD3;TSPAN4;PTK2B;NCKAP1L
TORC1 complex assembly (GO:1905669)	16/103	0.000499428	0.0188432	-2.78732	21.1893	CD74;CD40;DMTN;WIPF1;SLC2A1;CAPG;TANK;PML;ADD2;SLC9A3R2;RIMS1;SLC7A7;PARD3;TSPAN4;PTK2B;NCKAP1L
starch utilization system complex assembly (GO:0044574)	16/103	0.000499428	0.0188432	-2.78635	21.182	CD74;CD40;DMTN;WIPF1;SLC2A1;CAPG;TANK;PML;ADD2;SLC9A3R2;RIMS1;SLC7A7;PARD3;TSPAN4;PTK2B;NCKAP1L
Rel homology domain-mediated complex assembly (GO:0071531)	16/103	0.000499428	0.0188432	-2.7848	21.1702	CD74;CD40;DMTN;WIPF1;SLC2A1;CAPG;TANK;PML;ADD2;SLC9A3R2;RIMS1;SLC7A7;PARD3;TSPAN4;PTK2B;NCKAP1L
ESCRT complex assembly (GO:1904895)	16/103	0.000499428	0.0188432	-2.78037	21.1365	CD74;CD40;DMTN;WIPF1;SLC2A1;CAPG;TANK;PML;ADD2;SLC9A3R2;RIMS1;SLC7A7;PARD3;TSPAN4;PTK2B;NCKAP1L
heterotrimeric G-protein complex assembly (GO:1902605)	16/103	0.000499428	0.0188432	-2.7802	21.1352	CD74;CD40;DMTN;WIPF1;SLC2A1;CAPG;TANK;PML;ADD2;SLC9A3R2;RIMS1;SLC7A7;PARD3;TSPAN4;PTK2B;NCKAP1L
RIP homotypic interaction motif-mediated complex assembly (GO:0071552)	16/103	0.000499428	0.0188432	-2.77984	21.1325	CD74;CD40;DMTN;WIPF1;SLC2A1;CAPG;TANK;PML;ADD2;SLC9A3R2;RIMS1;SLC7A7;PARD3;TSPAN4;PTK2B;NCKAP1L
gamma-tubulin complex assembly (GO:1902481)	16/103	0.000499428	0.0188432	-2.77836	21.1212	CD74;CD40;DMTN;WIPF1;SLC2A1;CAPG;TANK;PML;ADD2;SLC9A3R2;RIMS1;SLC7A7;PARD3;TSPAN4;PTK2B;NCKAP1L
TCR signalosome assembly (GO:0036399)	16/103	0.000499428	0.0188432	-2.77491	21.095	CD74;CD40;DMTN;WIPF1;SLC2A1;CAPG;TANK;PML;ADD2;SLC9A3R2;RIMS1;SLC7A7;PARD3;TSPAN4;PTK2B;NCKAP1L
DNA recombinase mediator complex assembly (GO:1903871)	16/103	0.000499428	0.0188432	-2.77277	21.0787	CD74;CD40;DMTN;WIPF1;SLC2A1;CAPG;TANK;PML;ADD2;SLC9A3R2;RIMS1;SLC7A7;PARD3;TSPAN4;PTK2B;NCKAP1L
FACT complex assembly (GO:1905635)	16/103	0.000499428	0.0188432	-2.77025	21.0596	CD74;CD40;DMTN;WIPF1;SLC2A1;CAPG;TANK;PML;ADD2;SLC9A3R2;RIMS1;SLC7A7;PARD3;TSPAN4;PTK2B;NCKAP1L
NLRP1 inflammasome complex assembly (GO:1904784)	16/103	0.000499428	0.0188432	-2.76716	21.0361	CD74;CD40;DMTN;WIPF1;SLC2A1;CAPG;TANK;PML;ADD2;SLC9A3R2;RIMS1;SLC7A7;PARD3;TSPAN4;PTK2B;NCKAP1L
Wnt-Frizzled-LRP5/6 complex assembly (GO:1904701)	16/103	0.000499428	0.0188432	-2.76135	20.9919	CD74;CD40;DMTN;WIPF1;SLC2A1;CAPG;TANK;PML;ADD2;SLC9A3R2;RIMS1;SLC7A7;PARD3;TSPAN4;PTK2B;NCKAP1L
mitotic checkpoint complex assembly (GO:1905660)	16/103	0.000499428	0.0188432	-2.76102	20.9894	CD74;CD40;DMTN;WIPF1;SLC2A1;CAPG;TANK;PML;ADD2;SLC9A3R2;RIMS1;SLC7A7;PARD3;TSPAN4;PTK2B;NCKAP1L
exon-exon junction complex assembly (GO:1903040)	16/103	0.000499428	0.0188432	-2.76016	20.9828	CD74;CD40;DMTN;WIPF1;SLC2A1;CAPG;TANK;PML;ADD2;SLC9A3R2;RIMS1;SLC7A7;PARD3;TSPAN4;PTK2B;NCKAP1L
pyroptosome complex assembly (GO:1904270)	16/103	0.000499428	0.0188432	-2.75365	20.9334	CD74;CD40;DMTN;WIPF1;SLC2A1;CAPG;TANK;PML;ADD2;SLC9A3R2;RIMS1;SLC7A7;PARD3;TSPAN4;PTK2B;NCKAP1L
apoptosome assembly (GO:0097314)	16/103	0.000499428	0.0188432	-2.7508	20.9117	CD74;CD40;DMTN;WIPF1;SLC2A1;CAPG;TANK;PML;ADD2;SLC9A3R2;RIMS1;SLC7A7;PARD3;TSPAN4;PTK2B;NCKAP1L
VCP-NPL4-UFD1 AAA ATPase complex assembly (GO:1904210)	16/103	0.000499428	0.0188432	-2.74976	20.9038	CD74;CD40;DMTN;WIPF1;SLC2A1;CAPG;TANK;PML;ADD2;SLC9A3R2;RIMS1;SLC7A7;PARD3;TSPAN4;PTK2B;NCKAP1L
ciliary transition fiber assembly (GO:1905353)	16/103	0.000499428	0.0188432	-2.74896	20.8977	CD74;CD40;DMTN;WIPF1;SLC2A1;CAPG;TANK;PML;ADD2;SLC9A3R2;RIMS1;SLC7A7;PARD3;TSPAN4;PTK2B;NCKAP1L
FHA domain-mediated complex assembly (GO:0071530)	16/103	0.000499428	0.0188432	-2.74783	20.8891	CD74;CD40;DMTN;WIPF1;SLC2A1;CAPG;TANK;PML;ADD2;SLC9A3R2;RIMS1;SLC7A7;PARD3;TSPAN4;PTK2B;NCKAP1L
ciliary necklace assembly (GO:1905352)	16/103	0.000499428	0.0188432	-2.74614	20.8763	CD74;CD40;DMTN;WIPF1;SLC2A1;CAPG;TANK;PML;ADD2;SLC9A3R2;RIMS1;SLC7A7;PARD3;TSPAN4;PTK2B;NCKAP1L
protein complex assembly (GO:0006461)	16/103	0.000499428	0.0188432	-2.74	20.8296	CD74;CD40;DMTN;WIPF1;SLC2A1;CAPG;TANK;PML;ADD2;SLC9A3R2;RIMS1;SLC7A7;PARD3;TSPAN4;PTK2B;NCKAP1L
long-term synaptic potentiation (GO:0060291)	6/18	0.000504304	0.0189306	-1.66281	12.6246	RGS14;PLK2;PTK2B;GRIK2;PRKCZ;SHANK2
regulation of transcription from RNA polymerase II promoter involved in heart development (GO:1901213)	40/378	0.000514279	0.0192076	-4.33075	32.7956	SMARCD3;SATB2;TCF7;FOXK2;TRAK1;LITAF;PCSK5;CRIP1;HDAC9;EGFR;AKAP13;SOX15;ERBB2;PLCE1;CAMTA2;HOXC6;STRA6;TFAP2A;SREBF1;TCF7L1;KLF13;SMAD3;ANXA4;KCNIP3;NTRK3;TCF12;RFX2;MICAL2;ESR1;RUNX2;HOPX;MLXIPL;ELF3;KLHL6;POU2AF1;ELF5;NUPR1;ZFPM1;SIM2;CRK
positive regulation of neuron apoptotic process (GO:0043525)	31/270	0.000549975	0.0202445	-3.76805	28.2816	RARG;TNFAIP8;TRIO;KALRN;CLU;STK3;ABR;AKAP13;SCIN;GRM4;TRIM2;MCF2L;SRPK2;TFAP2A;KLF11;PLEKHG5;HMGA2;VAV1;BMP4;TIAM2;TIAM1;OBSCN;BIN1;NEURL1;KCNMA1;ARHGEF3;ARHGEF4;ARHGEF1;MAPT;ARHGEF2;NGEF
Wnt signalosome assembly (GO:1904887)	16/104	0.000557388	0.0202445	-2.8336	21.23	CD74;CD40;DMTN;WIPF1;SLC2A1;CAPG;TANK;PML;ADD2;SLC9A3R2;RIMS1;SLC7A7;PARD3;TSPAN4;PTK2B;NCKAP1L
eukaryotic translation initiation factor 2 complex assembly (GO:1905143)	16/104	0.000557388	0.0202445	-2.81584	21.0969	CD74;CD40;DMTN;WIPF1;SLC2A1;CAPG;TANK;PML;ADD2;SLC9A3R2;RIMS1;SLC7A7;PARD3;TSPAN4;PTK2B;NCKAP1L
ripoptosome assembly (GO:0097343)	16/104	0.000557388	0.0202445	-2.81323	21.0775	CD74;CD40;DMTN;WIPF1;SLC2A1;CAPG;TANK;PML;ADD2;SLC9A3R2;RIMS1;SLC7A7;PARD3;TSPAN4;PTK2B;NCKAP1L
protein complex oligomerization (GO:0035786)	16/104	0.000557388	0.0202445	-2.80589	21.0224	CD74;CD40;DMTN;WIPF1;SLC2A1;CAPG;TANK;PML;ADD2;SLC9A3R2;RIMS1;SLC7A7;PARD3;TSPAN4;PTK2B;NCKAP1L
response to interferon-alpha (GO:0035455)	9/40	0.00056238	0.0202445	-2.16	16.164	BST2;IFITM1;IFITM2;STAT1;MX2;ALDH1A2;OSMR;PML;BCL2L1
positive regulation of alpha-beta T cell proliferation (GO:0046641)	9/40	0.00056238	0.0202445	-2.0179	15.1006	CCDC88B;HLA-DMB;CD6;HLA-DPB1;NCKAP1L;ZP3;CD46;JAK3;HLA-DPA1
chondrocyte differentiation involved in endochondral bone morphogenesis (GO:0003413)	7/25	0.000566682	0.0202445	-1.81175	13.5441	BMP4;OSR2;WNT5B;NFIB;HMGA2;RUNX2;RUNX1
regulation of pathway-restricted SMAD protein phosphorylation (GO:0060393)	7/25	0.000566682	0.0202445	-1.79904	13.4491	BMP4;CCDC88A;CCDC88C;FN1;BMP7;PTK2;PML
positive regulation of transcription during mitotic cell cycle (GO:0045897)	47/469	0.000593743	0.0203275	-4.65079	34.551	EHF;CASZ1;SMARCD3;MYRF;SHC1;TGFB1I1;FHL2;AKR1B1;RORA;ETS1;EGFR;ETS2;PSMD9;MECOM;PRDM16;HIVEP3;TFAP2A;ARNT2;CD74;OSR2;AFAP1L2;ZFHX3;SMAD3;STAT1;TESC;ZBTB16;HMGA2;HNF1B;IGF1;ESR1;BMP7;RUNX2;RUNX1;BMP4;MLXIPL;NR5A2;PAX8;ELF3;KLHL6;BAMBI;IRF1;RARA;PPARG;ZP3;ZNF398;TP73;CREB5
positive regulation of transcription from RNA polymerase V promoter (GO:1904281)	47/469	0.000593743	0.0203275	-4.64639	34.5184	EHF;CASZ1;SMARCD3;MYRF;SHC1;TGFB1I1;FHL2;AKR1B1;RORA;ETS1;EGFR;ETS2;PSMD9;MECOM;PRDM16;HIVEP3;TFAP2A;ARNT2;CD74;OSR2;AFAP1L2;ZFHX3;SMAD3;STAT1;TESC;ZBTB16;HMGA2;HNF1B;IGF1;ESR1;BMP7;RUNX2;RUNX1;BMP4;MLXIPL;NR5A2;PAX8;ELF3;KLHL6;BAMBI;IRF1;RARA;PPARG;ZP3;ZNF398;TP73;CREB5
nitrogen catabolite activation of transcription (GO:0090294)	47/469	0.000593743	0.0203275	-4.64286	34.4921	EHF;CASZ1;SMARCD3;MYRF;SHC1;TGFB1I1;FHL2;AKR1B1;RORA;ETS1;EGFR;ETS2;PSMD9;MECOM;PRDM16;HIVEP3;TFAP2A;ARNT2;CD74;OSR2;AFAP1L2;ZFHX3;SMAD3;STAT1;TESC;ZBTB16;HMGA2;HNF1B;IGF1;ESR1;BMP7;RUNX2;RUNX1;BMP4;MLXIPL;NR5A2;PAX8;ELF3;KLHL6;BAMBI;IRF1;RARA;PPARG;ZP3;ZNF398;TP73;CREB5
positive regulation of transcription from mitochondrial promoter (GO:1903109)	47/469	0.000593743	0.0203275	-4.63889	34.4626	EHF;CASZ1;SMARCD3;MYRF;SHC1;TGFB1I1;FHL2;AKR1B1;RORA;ETS1;EGFR;ETS2;PSMD9;MECOM;PRDM16;HIVEP3;TFAP2A;ARNT2;CD74;OSR2;AFAP1L2;ZFHX3;SMAD3;STAT1;TESC;ZBTB16;HMGA2;HNF1B;IGF1;ESR1;BMP7;RUNX2;RUNX1;BMP4;MLXIPL;NR5A2;PAX8;ELF3;KLHL6;BAMBI;IRF1;RARA;PPARG;ZP3;ZNF398;TP73;CREB5
positive regulation of chromatin-mediated maintenance of transcription (GO:1904501)	47/469	0.000593743	0.0203275	-4.63579	34.4396	EHF;CASZ1;SMARCD3;MYRF;SHC1;TGFB1I1;FHL2;AKR1B1;RORA;ETS1;EGFR;ETS2;PSMD9;MECOM;PRDM16;HIVEP3;TFAP2A;ARNT2;CD74;OSR2;AFAP1L2;ZFHX3;SMAD3;STAT1;TESC;ZBTB16;HMGA2;HNF1B;IGF1;ESR1;BMP7;RUNX2;RUNX1;BMP4;MLXIPL;NR5A2;PAX8;ELF3;KLHL6;BAMBI;IRF1;RARA;PPARG;ZP3;ZNF398;TP73;CREB5
positive regulation of transcription by pheromones (GO:0009371)	47/469	0.000593743	0.0203275	-4.63323	34.4205	EHF;CASZ1;SMARCD3;MYRF;SHC1;TGFB1I1;FHL2;AKR1B1;RORA;ETS1;EGFR;ETS2;PSMD9;MECOM;PRDM16;HIVEP3;TFAP2A;ARNT2;CD74;OSR2;AFAP1L2;ZFHX3;SMAD3;STAT1;TESC;ZBTB16;HMGA2;HNF1B;IGF1;ESR1;BMP7;RUNX2;RUNX1;BMP4;MLXIPL;NR5A2;PAX8;ELF3;KLHL6;BAMBI;IRF1;RARA;PPARG;ZP3;ZNF398;TP73;CREB5
positive regulation of transcription from a mobile element promoter (GO:0061435)	47/469	0.000593743	0.0203275	-4.63024	34.3983	EHF;CASZ1;SMARCD3;MYRF;SHC1;TGFB1I1;FHL2;AKR1B1;RORA;ETS1;EGFR;ETS2;PSMD9;MECOM;PRDM16;HIVEP3;TFAP2A;ARNT2;CD74;OSR2;AFAP1L2;ZFHX3;SMAD3;STAT1;TESC;ZBTB16;HMGA2;HNF1B;IGF1;ESR1;BMP7;RUNX2;RUNX1;BMP4;MLXIPL;NR5A2;PAX8;ELF3;KLHL6;BAMBI;IRF1;RARA;PPARG;ZP3;ZNF398;TP73;CREB5
positive regulation of mating-type specific transcription, DNA-templated (GO:0045895)	47/469	0.000593743	0.0203275	-4.62877	34.3874	EHF;CASZ1;SMARCD3;MYRF;SHC1;TGFB1I1;FHL2;AKR1B1;RORA;ETS1;EGFR;ETS2;PSMD9;MECOM;PRDM16;HIVEP3;TFAP2A;ARNT2;CD74;OSR2;AFAP1L2;ZFHX3;SMAD3;STAT1;TESC;ZBTB16;HMGA2;HNF1B;IGF1;ESR1;BMP7;RUNX2;RUNX1;BMP4;MLXIPL;NR5A2;PAX8;ELF3;KLHL6;BAMBI;IRF1;RARA;PPARG;ZP3;ZNF398;TP73;CREB5
positive regulation of antisense RNA transcription (GO:0060196)	47/469	0.000593743	0.0203275	-4.62576	34.3651	EHF;CASZ1;SMARCD3;MYRF;SHC1;TGFB1I1;FHL2;AKR1B1;RORA;ETS1;EGFR;ETS2;PSMD9;MECOM;PRDM16;HIVEP3;TFAP2A;ARNT2;CD74;OSR2;AFAP1L2;ZFHX3;SMAD3;STAT1;TESC;ZBTB16;HMGA2;HNF1B;IGF1;ESR1;BMP7;RUNX2;RUNX1;BMP4;MLXIPL;NR5A2;PAX8;ELF3;KLHL6;BAMBI;IRF1;RARA;PPARG;ZP3;ZNF398;TP73;CREB5
positive regulation of transcription from RNA polymerase I promoter (GO:0045943)	48/482	0.000599587	0.0204329	-4.68178	34.7354	EHF;CASZ1;SMARCD3;MYRF;SHC1;TGFB1I1;FHL2;AKR1B1;RORA;ETS1;EGFR;ETS2;PSMD9;MECOM;PRDM16;ERBB2;HIVEP3;TFAP2A;ARNT2;CD74;OSR2;AFAP1L2;ZFHX3;SMAD3;STAT1;TESC;ZBTB16;HMGA2;HNF1B;IGF1;ESR1;BMP7;RUNX2;RUNX1;BMP4;MLXIPL;NR5A2;PAX8;ELF3;KLHL6;BAMBI;IRF1;RARA;PPARG;ZP3;ZNF398;TP73;CREB5
cellular protein complex assembly (GO:0043623)	17/115	0.000609443	0.0206735	-2.81206	20.8176	CD74;CD40;DMTN;WIPF1;SLC2A1;PDE4DIP;CAPG;TANK;PML;ADD2;SLC9A3R2;RIMS1;SLC7A7;PARD3;TSPAN4;PTK2B;NCKAP1L
negative regulation of transcription, DNA-templated (GO:0045892)	79/895	0.000615569	0.020786	-5.97835	44.1977	PRDM5;EHMT1;RORA;ZFP82;PHB2;ARHGAP35;MECOM;ZNF83;SOX15;SCMH1;ITGB8;ZNF568;SOX6;TRIM22;ZNF880;ZBTB38;TFEB;NME2;KCTD1;CBFA2T3;FOXP2;RUNX2;FOXP1;EREG;DKK3;NR5A2;ELF3;IRF1;RARA;HCLS1;PPARG;ZNF677;MAPT;LMX1B;CD46;ZP3;ZFPM2;HOXB7;MDFI;ZNF398;ZNF154;ZNF197;ZNF471;HKR1;ZNF470;SHC1;FOXK2;HDAC9;CIART;SBNO2;ZNF829;PRDM16;ZNF701;PAK6;PRAME;TCFL5;TFAP2A;ARNT2;ZFHX3;TCF7L1;CBX5;CDKN2A;MBD1;ZBTB16;IGF2;HMGA2;BM…
carbon catabolite activation of transcription (GO:0045991)	47/470	0.000621765	0.0208998	-4.61484	34.0711	EHF;CASZ1;SMARCD3;MYRF;SHC1;TGFB1I1;FHL2;AKR1B1;RORA;ETS1;EGFR;ETS2;PSMD9;MECOM;PRDM16;HIVEP3;TFAP2A;ARNT2;CD74;OSR2;AFAP1L2;ZFHX3;SMAD3;STAT1;TESC;ZBTB16;HMGA2;HNF1B;IGF1;ESR1;BMP7;RUNX2;RUNX1;BMP4;MLXIPL;NR5A2;PAX8;ELF3;KLHL6;BAMBI;IRF1;RARA;PPARG;ZP3;ZNF398;TP73;CREB5
negative regulation of transcription by transcription factor localization (GO:0010621)	44/432	0.000626081	0.0209496	-4.47351	32.9967	ZNF154;CD63;SHC1;PRDM5;EHMT1;PHB2;HDAC9;ARHGAP35;CIART;SBNO2;MECOM;PRDM16;SCMH1;PRAME;TFAP2A;CBX5;CDKN2A;MBD1;ZBTB16;ZBTB38;HMGA2;KCTD1;ANK2;CBFA2T3;BMP7;FOXP2;RUNX2;PML;DKK3;FOXP1;EREG;BMP4;MLXIPL;ELF3;ZNF418;ZNF814;IRF1;RARA;ID3;PPARG;ZFPM2;ZP3;MDFI;GAS8
positive regulation of phosphatidylinositol 3-kinase signaling (GO:0014068)	18/126	0.000648551	0.0216037	-2.74174	20.1265	SEMA4D;PDGFA;PIK3CD;IGF1;PIK3R1;PPP2R5C;EGFR;PTK2;VAV1;EREG;LCK;PDGFC;ERBB2;HCLS1;PTPN6;FYN;FGFR2;FGFR1
positive regulation of DNA-templated transcription, termination (GO:0060566)	47/472	0.000681365	0.022595	-4.63817	33.8188	EHF;CASZ1;SMARCD3;MYRF;SHC1;TGFB1I1;FHL2;AKR1B1;RORA;ETS1;EGFR;ETS2;PSMD9;MECOM;PRDM16;HIVEP3;TFAP2A;ARNT2;CD74;OSR2;AFAP1L2;ZFHX3;SMAD3;STAT1;TESC;ZBTB16;HMGA2;HNF1B;IGF1;ESR1;BMP7;RUNX2;RUNX1;BMP4;MLXIPL;NR5A2;PAX8;ELF3;KLHL6;BAMBI;IRF1;RARA;PPARG;ZP3;ZNF398;TP73;CREB5
positive regulation of transcription from RNA polymerase III promoter (GO:0045945)	48/485	0.000686624	0.0226678	-4.73887	34.5166	EHF;CASZ1;SMARCD3;MYRF;SHC1;TGFB1I1;FHL2;AKR1B1;RORA;ETS1;EGFR;ETS2;PSMD9;MECOM;PRDM16;ERBB2;HIVEP3;TFAP2A;ARNT2;CD74;OSR2;AFAP1L2;ZFHX3;SMAD3;STAT1;TESC;ZBTB16;HMGA2;HNF1B;IGF1;ESR1;BMP7;RUNX2;RUNX1;BMP4;MLXIPL;NR5A2;PAX8;ELF3;KLHL6;BAMBI;IRF1;RARA;PPARG;ZP3;ZNF398;TP73;CREB5
mesonephros morphogenesis (GO:0061206)	5/13	0.000718754	0.0235185	-1.10801	8.01974	BMP4;OSR2;PAX8;ZBTB16;BMP7
platelet-derived growth factor receptor-alpha signaling pathway (GO:0035790)	5/13	0.000718754	0.0235185	-0.85216	6.16793	NRP1;RGS14;SRC;PDGFC;PDGFA
regulation of cell fate commitment (GO:0010453)	7/26	0.000734911	0.0239413	-1.91534	13.8206	BMP4;TFAP2A;LTBP4;RUNX2;FGFR2;TCFL5;FGFR1
positive regulation of transcription involved in G1/S transition of mitotic cell cycle (GO:0071931)	48/487	0.000750722	0.0243491	-4.69784	33.7985	EHF;CASZ1;SMARCD3;MYRF;SHC1;TGFB1I1;FHL2;AKR1B1;RORA;ETS1;EGFR;ETS2;PSMD9;MECOM;PRDM16;HIVEP3;TFAP2A;KLF11;ARNT2;CD74;OSR2;AFAP1L2;ZFHX3;SMAD3;STAT1;TESC;ZBTB16;HMGA2;HNF1B;IGF1;ESR1;BMP7;RUNX2;RUNX1;BMP4;MLXIPL;NR5A2;PAX8;ELF3;KLHL6;BAMBI;IRF1;RARA;PPARG;ZP3;ZNF398;TP73;CREB5
beta-catenin destruction complex assembly (GO:1904885)	16/107	0.000767035	0.0247695	-2.73261	19.601	CD74;CD40;DMTN;WIPF1;SLC2A1;CAPG;TANK;PML;ADD2;SLC9A3R2;RIMS1;SLC7A7;PARD3;TSPAN4;PTK2B;NCKAP1L
positive regulation of DNA-templated transcription, elongation (GO:0032786)	48/488	0.000784722	0.0252305	-4.67473	33.4252	EHF;CASZ1;SMARCD3;MYRF;SHC1;TGFB1I1;FHL2;AKR1B1;RORA;ETS1;EGFR;ETS2;PSMD9;MECOM;PRDM16;HIVEP3;TFAP2A;ARNT2;CD74;OSR2;AFAP1L2;ZFHX3;SMAD3;STAT1;TESC;ZBTB16;HMGA2;HNF1B;IGF1;ESR1;BMP7;RUNX2;RUNX1;BMP4;MLXIPL;NR5A2;PAX8;ELF3;KLHL6;BAMBI;IRF1;RARA;TCEA2;PPARG;ZP3;ZNF398;TP73;CREB5
fructose biosynthetic process (GO:0046370)	4/8	0.000795712	0.0254731	2.09961	-14.9834	AKR1B1;ALDOC;ALDOA;FBP1
positive regulation of protein phosphorylation (GO:0001934)	20/151	0.000894029	0.0284972	-2.80653	19.7012	CD74;CD40;SEMA4D;RARRES2;NTRK3;IGF2;FN1;AKR1B1;PML;EGFR;PTK2;EREG;C3;BMP4;CCDC88A;PAK1;GPNMB;CCDC88C;ERBB2;NCKAP1L
positive regulation of sodium ion transmembrane transporter activity (GO:2000651)	7/27	0.000940306	0.0293185	-1.86002	12.9631	FXYD3;FXYD6;GLRX;ANK3;FXYD5;UTRN;SCN3B
positive regulation of hepatic stellate cell proliferation (GO:1904899)	7/27	0.000940306	0.0293185	-1.82216	12.6992	CD74;PDGFC;FN1;S100A6;PDGFA;IGF1;EREG
positive regulation of pancreatic stellate cell proliferation (GO:2000231)	7/27	0.000940306	0.0293185	-1.80933	12.6098	CD74;PDGFC;FN1;S100A6;PDGFA;IGF1;EREG
positive regulation of cytotoxic T cell degranulation (GO:0043319)	7/27	0.000940306	0.0293185	-1.80884	12.6064	CCDC88B;LCK;HLA-DPB1;IL12RB1;TANK;HLA-E;HLA-DPA1
chondrocyte development (GO:0002063)	7/27	0.000940306	0.0293185	-1.78463	12.4376	BMP4;OSR2;WNT5B;NFIB;HMGA2;RUNX2;RUNX1
regulation of calcium:sodium antiporter activity (GO:1903279)	6/20	0.000947549	0.0293185	-1.76545	12.2904	FXYD3;ANK2;FXYD6;FXYD5;UTRN;SCN3B
negative regulation of platelet aggregation (GO:0090331)	6/20	0.000947549	0.0293185	-1.21061	8.42782	C1QTNF1;SERPINE2;NOS3;PDGFA;PRKCA;PRKG1
positive regulation of DNA-templated transcription, initiation (GO:2000144)	48/493	0.000976061	0.0300749	-4.77297	33.0862	EHF;CASZ1;SMARCD3;MYRF;SHC1;TGFB1I1;FHL2;AKR1B1;RORA;ETS1;EGFR;ETS2;PSMD9;MECOM;PRDM16;HIVEP3;TFAP2A;ARNT2;CD74;OSR2;AFAP1L2;ZFHX3;SMAD3;STAT1;TESC;ZBTB16;HMGA2;HNF1B;IGF1;ESR1;SPIDR;BMP7;RUNX2;RUNX1;BMP4;MLXIPL;NR5A2;PAX8;ELF3;KLHL6;BAMBI;IRF1;RARA;PPARG;ZP3;ZNF398;TP73;CREB5
regulation of epithelial to mesenchymal transition (GO:0010717)	8/35	0.00101475	0.0310672	-1.73469	11.9574	TFAP2A;TIAM1;PHLDB1;LTBP4;PHLDB2;RUNX2;TCFL5;FGFR1
positive regulation of transcription involved in exit from mitosis (GO:0007072)	47/481	0.00101713	0.0310672	-4.58358	31.5844	EHF;CASZ1;SMARCD3;MYRF;SHC1;TGFB1I1;FHL2;AKR1B1;RORA;ETS1;EGFR;ETS2;PSMD9;MECOM;PRDM16;HIVEP3;TFAP2A;ARNT2;CD74;OSR2;AFAP1L2;ZFHX3;SMAD3;STAT1;TESC;ZBTB16;HMGA2;HNF1B;IGF1;ESR1;BMP7;RUNX2;RUNX1;BMP4;MLXIPL;NR5A2;PAX8;ELF3;KLHL6;BAMBI;IRF1;RARA;PPARG;ZP3;ZNF398;TP73;CREB5
epidermal growth factor receptor signaling pathway via MAPK cascade (GO:0038029)	10/52	0.00105028	0.0310672	-2.00145	13.7274	GRB7;SHC1;SRC;PXN;PLCE1;PTK2B;PIK3R1;EGFR;PTK2;EREG
epidermal growth factor receptor signaling pathway involved in lung development (GO:0060507)	10/52	0.00105028	0.0310672	-1.99942	13.7134	GRB7;SHC1;SRC;PXN;PLCE1;PTK2B;PIK3R1;EGFR;PTK2;EREG
epidermal growth factor receptor signaling pathway involved in heart process (GO:1905251)	10/52	0.00105028	0.0310672	-1.99842	13.7066	GRB7;SHC1;SRC;PXN;PLCE1;PTK2B;PIK3R1;EGFR;PTK2;EREG
epidermal growth factor signaling pathway involved in forebrain neuron fate commitment (GO:0022026)	10/52	0.00105028	0.0310672	-1.99385	13.6752	GRB7;SHC1;SRC;PXN;PLCE1;PTK2B;PIK3R1;EGFR;PTK2;EREG
gurken signaling pathway (GO:0008314)	10/52	0.00105028	0.0310672	-1.98843	13.638	GRB7;SHC1;SRC;PXN;PLCE1;PTK2B;PIK3R1;EGFR;PTK2;EREG
ERBB4-EGFR signaling pathway (GO:0038137)	10/52	0.00105028	0.0310672	-1.98653	13.625	GRB7;SHC1;SRC;PXN;PLCE1;PTK2B;PIK3R1;EGFR;PTK2;EREG
epidermal growth factor receptor signaling pathway via positive regulation of NF-kappaB transcription factor activity (GO:0038167)	10/52	0.00105028	0.0310672	-1.98213	13.5948	GRB7;SHC1;SRC;PXN;PLCE1;PTK2B;PIK3R1;EGFR;PTK2;EREG
kidney development (GO:0001822)	10/52	0.00105028	0.0310672	-1.94724	13.3556	BMP4;TFAP2A;PKHD1;PAX8;MME;IFT140;ITGB4;HNF1B;PCSK5;STRA6
VEGF-activated platelet-derived growth factor receptor signaling pathway (GO:0038086)	5/14	0.00106205	0.0312903	-0.781525	5.35153	NRP1;RGS14;SRC;PDGFC;PDGFA
microtubule cytoskeleton attachment to nuclear envelope (GO:1990933)	14/90	0.00108092	0.0315945	-2.16554	14.7905	DMTN;DST;MAST1;TPM1;NEDD9;MICAL2;CECR2;PALLD;DPYSL2;PLCE1;PAK6;OBSL1;SIPA1;ZNF135
cytoskeleton organization (GO:0007010)	14/90	0.00108092	0.0315945	-2.16352	14.7767	DMTN;DST;MAST1;TPM1;NEDD9;MICAL2;CECR2;PALLD;DPYSL2;PLCE1;PAK6;OBSL1;SIPA1;ZNF135
negative regulation of chromatin silencing (GO:0031936)	49/509	0.00110852	0.0321575	-4.61363	31.3945	EHF;TGFB1I1;FHL2;AKR1B1;RORA;ETS1;ETS2;PSMD9;MECOM;OSR2;TESC;HNF1B;RUNX2;RUNX1;NR5A2;PAX8;ELF3;IRF1;RARA;PPARG;ZP3;ZNF398;CREB5;CASZ1;SMARCD3;MYRF;SHC1;EGFR;PRDM16;POLR2F;HIVEP3;TFAP2A;ARNT2;CD74;AFAP1L2;ZFHX3;SMAD3;STAT1;ZBTB16;HMGA2;IGF1;ESR1;BMP7;BMP4;MLXIPL;MYO1C;KLHL6;BAMBI;TP73
regulation of transcription involved in cell fate commitment (GO:0060850)	33/306	0.00110888	0.0321575	-3.72413	25.3405	SMARCD3;SATB2;TCF7;FOXK2;RORA;TRAK1;LITAF;EGFR;SOX15;ERBB2;CAMTA2;HOXC6;TFAP2A;SREBF1;TCF7L1;KLF13;SMAD3;ANXA4;KCNIP3;TCF12;RFX2;ESR1;RUNX2;HOPX;MLXIPL;ELF3;KLHL6;POU2AF1;ELF5;PPARG;NUPR1;SIM2;CRK
death-inducing signaling complex assembly (GO:0071550)	18/132	0.00112762	0.0325731	-2.96378	20.1171	CD74;CD40;SMAD3;DMTN;WIPF1;SLC2A1;CAPG;TANK;PML;ADD2;SLC9A3R2;RIMS1;SLC7A7;CASP8;PARD3;TSPAN4;PTK2B;NCKAP1L
NMS complex assembly (GO:0044768)	16/111	0.00114811	0.0330361	-2.64831	17.9281	CD74;CD40;DMTN;WIPF1;SLC2A1;CAPG;TANK;PML;ADD2;SLC9A3R2;RIMS1;SLC7A7;PARD3;TSPAN4;PTK2B;NCKAP1L
positive regulation of Rho protein signal transduction (GO:0035025)	9/44	0.00117021	0.0334119	-1.98074	13.3711	AKAP13;ADGRG1;RASGEF1A;RASGRF1;ARHGDIB;EPS8L1;EPS8L2;IGF1;ARHGEF2
kidney mesenchyme development (GO:0072074)	9/44	0.00117021	0.0334119	-1.87096	12.63	BMP4;TFAP2A;PKHD1;MME;PAX8;HNF1B;BMP7;PCSK5;STRA6
septin cytoskeleton organization (GO:0032185)	14/91	0.00120706	0.0343314	-2.15865	14.5052	DMTN;DST;MAST1;TPM1;NEDD9;MICAL2;CECR2;PALLD;DPYSL2;PLCE1;PAK6;OBSL1;SIPA1;ZNF135
metanephros development (GO:0001656)	10/53	0.00122478	0.0347021	-2.06413	13.84	BMP4;TFAP2A;PKHD1;OSR2;PAX8;MME;HNF1B;BMP7;PCSK5;STRA6
bronchus cartilage development (GO:0060532)	6/21	0.00125856	0.035388	-0.936018	6.25053	BMP4;ZBTB16;ITGB8;CHI3L1;HOXD3;CD44
trachea cartilage development (GO:0060534)	6/21	0.00125856	0.035388	-0.927832	6.19586	BMP4;ZBTB16;ITGB8;CHI3L1;HOXD3;CD44
podosome assembly (GO:0071800)	16/112	0.00126513	0.0354379	-2.72083	18.155	CD74;CD40;DMTN;WIPF1;SLC2A1;CAPG;TANK;PML;ADD2;SLC9A3R2;RIMS1;SLC7A7;PARD3;TSPAN4;PTK2B;NCKAP1L
negative regulation of DNA-templated transcription, elongation (GO:0032785)	42/422	0.00129231	0.0360628	-4.36685	29.0454	ZNF154;SHC1;PRDM5;EHMT1;PHB2;HDAC9;ARHGAP35;CIART;SBNO2;MECOM;PRDM16;SCMH1;PRAME;TFAP2A;CBX5;CDKN2A;MBD1;ZBTB16;ZBTB38;HMGA2;KCTD1;CBFA2T3;BMP7;FOXP2;RUNX2;PML;DKK3;FOXP1;EREG;BMP4;MLXIPL;ELF3;ZNF418;ZNF814;IRF1;RARA;TCEA2;ID3;PPARG;ZFPM2;ZP3;MDFI
Rac protein signal transduction (GO:0016601)	12/72	0.00130342	0.036236	-2.28917	15.2064	TIAM1;RASSF1;SHC1;CDKN2A;PLK2;ELMO1;PLCE1;CDH13;IGF1;PLD1;RGL2;LAT
striated muscle contraction (GO:0006941)	15/102	0.00131573	0.0364413	-2.31568	15.3608	CHRNB1;DTNA;TPM4;TPM1;PXN;SORBS3;LTB4R;MYLK;ASPH;CALD1;MYOT;UTRN;ALDOA;OBSL1;CRYAB
regulation of interleukin-6 biosynthetic process (GO:0045408)	4/9	0.00136308	0.0376119	1.00303	-6.61798	AFAP1L2;IGF2BP1;IGF2BP3;IGF2BP2
negative regulation of DNA-templated transcription, initiation (GO:2000143)	42/424	0.00141514	0.0389032	-4.38813	28.7885	ZNF154;SHC1;PRDM5;EHMT1;PRKCZ;PHB2;HDAC9;ARHGAP35;CIART;SBNO2;MECOM;PRDM16;SCMH1;PRAME;TFAP2A;CBX5;CDKN2A;MBD1;ZBTB16;ZBTB38;HMGA2;KCTD1;CBFA2T3;BMP7;FOXP2;RUNX2;PML;DKK3;FOXP1;EREG;BMP4;MLXIPL;ELF3;ZNF418;ZNF814;IRF1;RARA;ID3;PPARG;ZFPM2;ZP3;MDFI
negative regulation of neuron apoptotic process (GO:0043524)	40/399	0.00145449	0.03894	-4.36783	28.5354	FCMR;TNFAIP8;SHC1;SRC;GSTP1;FHL2;FMN2;PIK3R1;PHB2;TANK;EGFR;PKHD1;CLN3;GRM4;GPNMB;TRIM2;MYO18A;PTK2B;NCKAP1L;PRAME;TFAP2A;CD74;SEMA4D;KDM2B;PLK2;ANXA4;NME2;HMGA2;CFLAR;IGF1;PTK2;BMP4;KRT18;MSH2;DDAH2;SPRY2;CRYAB;CD44;BCL2L1;TP73
negative regulation of mating-type specific transcription, DNA-templated (GO:0045894)	41/412	0.00146913	0.03894	-4.27674	27.8975	ZNF154;SHC1;PRDM5;EHMT1;PHB2;HDAC9;ARHGAP35;CIART;SBNO2;MECOM;PRDM16;SCMH1;PRAME;TFAP2A;CBX5;CDKN2A;MBD1;ZBTB16;ZBTB38;HMGA2;KCTD1;CBFA2T3;BMP7;FOXP2;RUNX2;PML;DKK3;FOXP1;EREG;BMP4;MLXIPL;ELF3;ZNF418;ZNF814;IRF1;RARA;ID3;PPARG;ZFPM2;ZP3;MDFI
chromatin organization involved in negative regulation of transcription (GO:0097549)	41/412	0.00146913	0.03894	-4.27502	27.8863	ZNF154;SHC1;PRDM5;EHMT1;PHB2;HDAC9;ARHGAP35;CIART;SBNO2;MECOM;PRDM16;SCMH1;PRAME;TFAP2A;CBX5;CDKN2A;MBD1;ZBTB16;ZBTB38;HMGA2;KCTD1;CBFA2T3;BMP7;FOXP2;RUNX2;PML;DKK3;FOXP1;EREG;BMP4;MLXIPL;ELF3;ZNF418;ZNF814;IRF1;RARA;ID3;PPARG;ZFPM2;ZP3;MDFI
negative regulation of cellular carbohydrate metabolic process by negative regulation of transcription, DNA-templated (GO:0010678)	41/412	0.00146913	0.03894	-4.27229	27.8685	ZNF154;SHC1;PRDM5;EHMT1;PHB2;HDAC9;ARHGAP35;CIART;SBNO2;MECOM;PRDM16;SCMH1;PRAME;TFAP2A;CBX5;CDKN2A;MBD1;ZBTB16;ZBTB38;HMGA2;KCTD1;CBFA2T3;BMP7;FOXP2;RUNX2;PML;DKK3;FOXP1;EREG;BMP4;MLXIPL;ELF3;ZNF418;ZNF814;IRF1;RARA;ID3;PPARG;ZFPM2;ZP3;MDFI
negative regulation of transcription from RNA polymerase V promoter (GO:1904280)	41/412	0.00146913	0.03894	-4.26953	27.8505	ZNF154;SHC1;PRDM5;EHMT1;PHB2;HDAC9;ARHGAP35;CIART;SBNO2;MECOM;PRDM16;SCMH1;PRAME;TFAP2A;CBX5;CDKN2A;MBD1;ZBTB16;ZBTB38;HMGA2;KCTD1;CBFA2T3;BMP7;FOXP2;RUNX2;PML;DKK3;FOXP1;EREG;BMP4;MLXIPL;ELF3;ZNF418;ZNF814;IRF1;RARA;ID3;PPARG;ZFPM2;ZP3;MDFI
negative regulation of antisense RNA transcription (GO:0060195)	41/412	0.00146913	0.03894	-4.26582	27.8263	ZNF154;SHC1;PRDM5;EHMT1;PHB2;HDAC9;ARHGAP35;CIART;SBNO2;MECOM;PRDM16;SCMH1;PRAME;TFAP2A;CBX5;CDKN2A;MBD1;ZBTB16;ZBTB38;HMGA2;KCTD1;CBFA2T3;BMP7;FOXP2;RUNX2;PML;DKK3;FOXP1;EREG;BMP4;MLXIPL;ELF3;ZNF418;ZNF814;IRF1;RARA;ID3;PPARG;ZFPM2;ZP3;MDFI
nitrogen catabolite repression of transcription (GO:0090295)	41/412	0.00146913	0.03894	-4.26368	27.8124	ZNF154;SHC1;PRDM5;EHMT1;PHB2;HDAC9;ARHGAP35;CIART;SBNO2;MECOM;PRDM16;SCMH1;PRAME;TFAP2A;CBX5;CDKN2A;MBD1;ZBTB16;ZBTB38;HMGA2;KCTD1;CBFA2T3;BMP7;FOXP2;RUNX2;PML;DKK3;FOXP1;EREG;BMP4;MLXIPL;ELF3;ZNF418;ZNF814;IRF1;RARA;ID3;PPARG;ZFPM2;ZP3;MDFI
negative regulation of ncRNA transcription associated with protein coding gene TSS/TES (GO:1904388)	41/412	0.00146913	0.03894	-4.26162	27.7989	ZNF154;SHC1;PRDM5;EHMT1;PHB2;HDAC9;ARHGAP35;CIART;SBNO2;MECOM;PRDM16;SCMH1;PRAME;TFAP2A;CBX5;CDKN2A;MBD1;ZBTB16;ZBTB38;HMGA2;KCTD1;CBFA2T3;BMP7;FOXP2;RUNX2;PML;DKK3;FOXP1;EREG;BMP4;MLXIPL;ELF3;ZNF418;ZNF814;IRF1;RARA;ID3;PPARG;ZFPM2;ZP3;MDFI
negative regulation of transcription during mitotic cell cycle (GO:0007068)	41/412	0.00146913	0.03894	-4.25747	27.7718	ZNF154;SHC1;PRDM5;EHMT1;PHB2;HDAC9;ARHGAP35;CIART;SBNO2;MECOM;PRDM16;SCMH1;PRAME;TFAP2A;CBX5;CDKN2A;MBD1;ZBTB16;ZBTB38;HMGA2;KCTD1;CBFA2T3;BMP7;FOXP2;RUNX2;PML;DKK3;FOXP1;EREG;BMP4;MLXIPL;ELF3;ZNF418;ZNF814;IRF1;RARA;ID3;PPARG;ZFPM2;ZP3;MDFI
negative regulation of transcription by pheromones (GO:0045996)	41/412	0.00146913	0.03894	-4.25626	27.7639	ZNF154;SHC1;PRDM5;EHMT1;PHB2;HDAC9;ARHGAP35;CIART;SBNO2;MECOM;PRDM16;SCMH1;PRAME;TFAP2A;CBX5;CDKN2A;MBD1;ZBTB16;ZBTB38;HMGA2;KCTD1;CBFA2T3;BMP7;FOXP2;RUNX2;PML;DKK3;FOXP1;EREG;BMP4;MLXIPL;ELF3;ZNF418;ZNF814;IRF1;RARA;ID3;PPARG;ZFPM2;ZP3;MDFI
ERBB2-EGFR signaling pathway (GO:0038134)	12/73	0.00147475	0.0389493	-2.08052	13.5635	GRB7;SHC1;SRC;ERBB2;PXN;PLCE1;PTK2B;PRKCA;PIK3R1;EGFR;PTK2;EREG
platelet-derived growth factor receptor-beta signaling pathway (GO:0035791)	5/15	0.0015134	0.0398278	-0.722336	4.69042	NRP1;RGS14;SRC;PDGFC;PDGFA
positive regulation of activation of Janus kinase activity (GO:0010536)	16/114	0.00152951	0.0398968	-2.5724	16.6764	CD74;NRP1;SEMA4D;CD81;SRC;IGF2;PRKAG2;IGF1;PTK2;EREG;GHR;HCLS1;PTK2B;ARHGEF2;LAT;CD44
negative regulation of transcription by transcription factor catabolism (GO:0010620)	41/413	0.0015376	0.0398968	-4.26602	27.6333	ZNF154;SHC1;PRDM5;EHMT1;PHB2;HDAC9;ARHGAP35;CIART;SBNO2;MECOM;PRDM16;SCMH1;PRAME;TFAP2A;CBX5;CDKN2A;MBD1;ZBTB16;ZBTB38;HMGA2;KCTD1;CBFA2T3;BMP7;FOXP2;RUNX2;PML;DKK3;FOXP1;EREG;BMP4;MLXIPL;ELF3;ZNF418;ZNF814;IRF1;RARA;ID3;PPARG;ZFPM2;ZP3;MDFI
carbon catabolite repression of transcription (GO:0045013)	41/413	0.0015376	0.0398968	-4.25532	27.564	ZNF154;SHC1;PRDM5;EHMT1;PHB2;HDAC9;ARHGAP35;CIART;SBNO2;MECOM;PRDM16;SCMH1;PRAME;TFAP2A;CBX5;CDKN2A;MBD1;ZBTB16;ZBTB38;HMGA2;KCTD1;CBFA2T3;BMP7;FOXP2;RUNX2;PML;DKK3;FOXP1;EREG;BMP4;MLXIPL;ELF3;ZNF418;ZNF814;IRF1;RARA;ID3;PPARG;ZFPM2;ZP3;MDFI
negative regulation of transcription involved in G2/M transition of mitotic cell cycle (GO:0090419)	41/413	0.0015376	0.0398968	-4.2534	27.5515	ZNF154;SHC1;PRDM5;EHMT1;PHB2;HDAC9;ARHGAP35;CIART;SBNO2;MECOM;PRDM16;SCMH1;PRAME;TFAP2A;CBX5;CDKN2A;MBD1;ZBTB16;ZBTB38;HMGA2;KCTD1;CBFA2T3;BMP7;FOXP2;RUNX2;PML;DKK3;FOXP1;EREG;BMP4;MLXIPL;ELF3;ZNF418;ZNF814;IRF1;RARA;ID3;PPARG;ZFPM2;ZP3;MDFI
negative regulation of DNA-templated transcription, termination (GO:0060567)	41/414	0.00160885	0.0415993	-4.27994	27.5296	ZNF154;SHC1;PRDM5;EHMT1;PHB2;HDAC9;ARHGAP35;CIART;SBNO2;MECOM;PRDM16;SCMH1;PRAME;TFAP2A;CBX5;CDKN2A;MBD1;ZBTB16;ZBTB38;HMGA2;KCTD1;CBFA2T3;BMP7;FOXP2;RUNX2;PML;DKK3;FOXP1;EREG;BMP4;MLXIPL;ELF3;ZNF418;ZNF814;IRF1;RARA;ID3;PPARG;ZFPM2;ZP3;MDFI
glutathione derivative biosynthetic process (GO:1901687)	6/22	0.00164192	0.0420853	-1.14719	7.35567	GSTM3;GSTM2;GSTO2;GSTA4;GSTP1;MGST1
trypanothione biosynthetic process (GO:0019342)	6/22	0.00164192	0.0420853	-1.13658	7.28761	GSTM3;GSTM2;GSTO2;GSTA4;GSTP1;MGST1
epidermal growth factor receptor signaling pathway (GO:0007173)	10/55	0.00164471	0.0420853	-1.97071	12.6326	GRB7;SHC1;SRC;PXN;PLCE1;PTK2B;PIK3R1;EGFR;PTK2;EREG
actin nucleation (GO:0045010)	12/74	0.00166424	0.042438	-2.24376	14.3564	SCIN;TPM4;TPM1;PTK2B;NCKAP1L;EVL;RHOF;ARHGEF2;BAIAP2;ALDOA;OBSL1;PFN2
negative regulation of apoptotic process (GO:0043066)	45/467	0.00169813	0.0431535	-4.59024	29.2776	FCMR;TNFAIP8;SHC1;SRC;GSTP1;AMIGO2;FHL2;FMN2;PIK3R1;PHB2;TANK;NDRG1;EGFR;PKHD1;CLN3;MECOM;MYO18A;PTK2B;NCKAP1L;PRAME;FYN;JAK3;BCL2L14;TFAP2A;CD74;SEMA4D;STAT1;PLK2;ANXA4;NME2;HMGA2;CFLAR;IGF1;BMP7;PTK2;BMP4;KRT18;PAX8;DDAH2;SPRY2;SGK1;CRYAB;CD44;BCL2L1;TP73
negative regulation of myeloid cell apoptotic process (GO:0033033)	34/327	0.00175078	0.0441878	-3.98916	25.3219	FCMR;TNFAIP8;SHC1;SRC;GSTP1;FHL2;PIK3R1;FMN2;PHB2;EGFR;PKHD1;CLN3;MAEA;MYO18A;PTK2B;NCKAP1L;PRAME;TFAP2A;CD74;SEMA4D;PLK2;ANXA4;NME2;HMGA2;IGF1;CFLAR;PTK2;BMP4;KRT18;DDAH2;SPRY2;CRYAB;CD44;BCL2L1
peptidyl-tyrosine phosphorylation (GO:0018108)	34/327	0.00175078	0.0441878	-3.77208	23.944	TP53RK;SRC;MAST1;LRRK1;PIK3CD;PRKCZ;EGFR;STK3;LIPE;PAK1;AKT3;ERBB2;PTK2B;FYN;EPHB2;JAK3;MAPK4;SRPK2;MAP4K1;PLK2;PRKCA;CSNK1E;DCLK1;PTK2;CLK3;PRKAR1B;TAOK3;STK24;LCK;RARA;PTPN6;SGK1;FGFR2;FGFR1
negative regulation of transcription by competitive promoter binding (GO:0010944)	41/416	0.00176002	0.0442698	-4.24621	26.9313	ZNF154;SHC1;PRDM5;EHMT1;PHB2;HDAC9;ARHGAP35;CIART;SBNO2;MECOM;PRDM16;SCMH1;PRAME;TFAP2A;CBX5;CDKN2A;MBD1;ZBTB16;ZBTB38;HMGA2;KCTD1;CBFA2T3;BMP7;FOXP2;RUNX2;PML;DKK3;FOXP1;EREG;BMP4;MLXIPL;ELF3;ZNF418;ZNF814;IRF1;RARA;ID3;PPARG;ZFPM2;ZP3;MDFI
regulation of transcription from RNA polymerase II promoter (GO:0006357)	65/736	0.00179016	0.0444621	-5.19715	32.8743	RORA;ZFP82;LITAF;ZNF83;SOX15;ZNF568;SOX6;TRIM22;ZNF880;SREBF1;KLF13;ANXA4;TCF12;RFX2;TFEB;NME2;RUNX2;NR5A2;ELF3;ELF5;HCLS1;ZNF677;NUPR1;LMX1B;HOXB7;CRK;ZNF398;ZNF154;ZNF197;ZNF471;SMARCD3;HKR1;ZNF470;SATB2;TCF7;FOXK2;TRAK1;EGFR;ZNF829;ERBB2;ZNF701;PAK6;CAMTA2;HOXC6;TCFL5;TFAP2A;ARNT2;ZFHX3;TCF7L1;SMAD3;KCNIP3;IGF2;HMGA2;ESR1;HOPX;PML;MLXIPL;KLHL6;POU2AF1;ZNF415;ZNF578;ZNF257;ZNF334;SIM2;ZNF135
response to interferon-beta (GO:0035456)	8/38	0.00179171	0.0444621	-1.90009	12.0173	BST2;IFITM1;IFITM2;STAT1;ALDH1A2;OSMR;PML;BCL2L1
negative regulation of death-inducing signaling complex assembly (GO:1903073)	8/38	0.00179171	0.0444621	-1.71474	10.845	BMP4;LGALS3;SRC;GSTP1;AKR1B1;CFLAR;IGF1;PRKCZ
ERBB2-ERBB4 signaling pathway (GO:0038135)	8/38	0.00179171	0.0444621	-1.54669	9.78216	GRB7;SRC;SHC1;ERBB2;PRKCA;PIK3R1;EGFR;EREG
evasion or tolerance by virus of host immune response (GO:0030683)	7/30	0.00183582	0.0450784	-1.57895	9.94781	SMAD3;LCK;ELMO1;AP2A1;FYN;DOCK2;B2M
regulation of endodermal cell differentiation (GO:1903224)	7/30	0.00183582	0.0450784	-1.57136	9.89997	TFAP2A;PHLDB1;LTBP4;PHLDB2;RUNX2;TCFL5;FGFR1
embryonic skeletal system morphogenesis (GO:0048704)	7/30	0.00183582	0.0450784	-1.54354	9.72474	KIAA1217;OSR2;IFT140;HOXD3;PCSK5;FGFR2;FGFR1
negative regulation of epithelial cell migration (GO:0010633)	14/95	0.00184159	0.0450784	-2.3213	14.6175	MACF1;IFITM1;TCAF1;SRC;TPM1;MAGI2;LDLRAD4;MCC;PTK2;BST2;STK24;EVL;SRGAP3;PFN2
negative regulation of transcription involved in G1/S transition of mitotic cell cycle (GO:0071930)	42/430	0.00184703	0.0450784	-4.26939	26.8723	ZNF154;SHC1;PRDM5;EHMT1;PHB2;HDAC9;ARHGAP35;CIART;SBNO2;MECOM;PRDM16;SCMH1;PRAME;TFAP2A;KLF11;CBX5;CDKN2A;MBD1;ZBTB16;ZBTB38;HMGA2;KCTD1;CBFA2T3;BMP7;FOXP2;RUNX2;PML;DKK3;FOXP1;EREG;BMP4;MLXIPL;ELF3;ZNF418;ZNF814;IRF1;RARA;ID3;PPARG;ZFPM2;ZP3;MDFI
ureter epithelial cell differentiation (GO:0072192)	10/56	0.00189459	0.0460872	-1.66804	10.4566	BMP4;CBR1;LGALS3;EHF;ELF3;ANXA4;AKR1C2;ALDOC;PPARG;FGFR2
regulation of epithelial cell migration (GO:0010632)	9/47	0.00190812	0.0462641	-1.90207	11.9101	MACF1;SERPINE2;LMO4;SRC;SPATA13;LMNA;SGK1;SRCIN1;PTK2
regulation of glucose import by regulation of transcription from RNA polymerase II promoter (GO:1900389)	32/304	0.00193411	0.0467409	-3.55829	22.2326	SMARCD3;SATB2;TCF7;PRKAG2;FOXK2;TRAK1;LITAF;EGFR;SOX15;ERBB2;CAMTA2;HOXC6;TFAP2A;SREBF1;TCF7L1;KLF13;SMAD3;ANXA4;KCNIP3;TCF12;RFX2;ESR1;RUNX2;HOPX;MLXIPL;ELF3;KLHL6;POU2AF1;ELF5;NUPR1;SIM2;CRK
negative regulation of transcription from RNA polymerase I promoter (GO:0016479)	41/419	0.00200995	0.0484156	-4.22878	26.2593	ZNF154;SHC1;PRDM5;EHMT1;PHB2;HDAC9;ARHGAP35;CIART;SBNO2;MECOM;PRDM16;SCMH1;PRAME;TFAP2A;CBX5;CDKN2A;MBD1;ZBTB16;ZBTB38;HMGA2;KCTD1;CBFA2T3;BMP7;FOXP2;RUNX2;PML;DKK3;FOXP1;EREG;BMP4;MLXIPL;ELF3;ZNF418;ZNF814;IRF1;RARA;ID3;PPARG;ZFPM2;ZP3;MDFI
negative regulation of glial cell apoptotic process (GO:0034351)	34/330	0.00203644	0.0488944	-3.95273	24.4933	FCMR;TNFAIP8;SHC1;SRC;GSTP1;FHL2;PIK3R1;FMN2;PHB2;EGFR;PKHD1;CLN3;MYO18A;PTK2B;NCKAP1L;PRAME;TFAP2A;CD74;SEMA4D;PLK2;ANXA4;NME2;HMGA2;PRKCA;IGF1;CFLAR;PTK2;BMP4;KRT18;DDAH2;SPRY2;CRYAB;CD44;BCL2L1

## Sheet: GO molecular function
Term	Overlap	P-value	Adjusted P-value	Z-score	Combined Score	Genes
Rac guanyl-nucleotide exchange factor activity (GO:0030676)	21/56	4.66428e-12	1.02847e-08	-2.08528	54.4073	FARP1;ARHGEF10;TRIO;PLEKHG5;KALRN;VAV1;TIAM2;TIAM1;ABR;AKAP13;OBSCN;MCF2L;SPATA13;ARHGEF3;ARHGEF4;EPS8L1;ARHGEF1;EPS8L2;ARHGEF2;DOCK2;NGEF
actin monomer binding (GO:0003785)	33/141	1.54353e-11	1.70174e-08	-2.52049	62.7459	MACF1;LSP1;FMN2;IQGAP2;CORO1A;NCALD;SYNE2;SYNE1;ADD2;LIMA1;MAEA;SCIN;RUSC1;EPS8L1;PHACTR1;EPS8L2;DMTN;NOS3;TPM1;MICAL2;PTK2;MTSS1;CCDC88A;SMTN;PARVG;KCNMA1;FSCN1;FXYD5;MAPT;UTRN;ALDOA;MYO1F;PFN2
Rho guanyl-nucleotide exchange factor activity (GO:0005089)	19/52	8.27481e-11	6.08198e-08	-1.9655	45.6294	FARP1;ARHGEF10;TRIO;PLEKHG5;KALRN;VAV1;TIAM2;TIAM1;ABR;AKAP13;OBSCN;MCF2L;ARHGEF3;ARHGEF4;EPS8L1;ARHGEF1;EPS8L2;ARHGEF2;NGEF
actin binding (GO:0003779)	29/125	3.26718e-10	1.80103e-07	-2.43607	53.2085	MACF1;LSP1;FMN2;IQGAP2;CORO1A;NCALD;SYNE2;SYNE1;ADD2;MAEA;SCIN;RUSC1;EPS8L1;PHACTR1;EPS8L2;DMTN;TPM1;MICAL2;PTK2;CCDC88A;SMTN;PARVG;KCNMA1;FSCN1;FXYD5;MAPT;UTRN;ALDOA;MYO1F
actin filament binding (GO:0051015)	38/208	1.09733e-09	4.83923e-07	-2.69086	55.5134	MACF1;ARPC1B;FMN2;LSP1;IQGAP2;CORO1A;EGFR;NCALD;SYNE2;SYNE1;ADD2;LIMA1;MAEA;SCIN;RUSC1;MYO18A;EPS8L1;PHACTR1;EPS8L2;DMTN;TPM4;MYO10;TPM1;MICAL2;PTK2;CCDC88A;SMTN;FMNL1;PARVG;BIN1;KCNMA1;FSCN1;FXYD5;MAPT;ALDOA;UTRN;OBSL1;MYO1F
cadherin binding involved in cell-cell adhesion (GO:0098641)	38/294	1.02897e-05	0.00378148	-2.84811	32.7088	MACF1;SRC;CTNND1;PTPRM;CAPG;ZC3HAV1;NDRG1;EGFR;SLC9A3R2;LIMA1;SEPT9;MPRIP;PUF60;EPB41L1;CALD1;TRIM29;PACSIN2;PAK6;EPS8L1;EPS8L2;STXBP6;RANBP1;ANXA2;STAT1;ANK3;BAIAP2;KRT18;STK24;FSCN1;EXOC3;CDH13;S100P;FXYD5;ALDOA;CD46;PHLDB2;TJP2;PLEC
GTPase activator activity (GO:0005096)	31/231	3.15672e-05	0.00994368	-2.88718	29.921	RGS14;FAM13A;ARHGAP15;KALRN;ARHGAP35;INPP5B;ARHGAP22;ABR;RIMS1;RGS3;CHN2;TBC1D30;TBC1D14;NCKAP1L;SRGAP3;TBC1D17;RANBP1;RABGAP1L;STARD13;ADPRHL1;TBCD;ARHGAP28;ARHGAP26;ADAP1;ARHGAP25;ARHGAP24;ARHGAP45;TBC1D1;RGS12;RIN2;SIPA1
cadherin binding (GO:0045296)	33/275	0.000163991	0.0452002	-2.76805	24.1255	MACF1;SRC;CTNND1;PTPRM;CAPG;ZC3HAV1;NDRG1;EGFR;SLC9A3R2;LIMA1;SEPT9;MPRIP;PUF60;EPB41L1;CALD1;PACSIN2;PAK6;EPS8L1;EPS8L2;RANBP1;STAT1;ANK3;STK24;FSCN1;EXOC3;CDH13;S100P;FXYD5;ALDOA;CD46;PHLDB2;TJP2;PLEC
T cell receptor binding (GO:0042608)	4/6	0.000188324	0.0461395	-0.364077	3.12281	LCK;EPS8L1;DOCK2;HLA-E

## Sheet: Pfam InterPro
Term	Overlap	P-value	Adjusted P-value	Z-score	Combined Score	Genes
PH	46/235	1.59433e-12	3.47564e-10	-2.5961	70.5219	GRB7;ITK;PHLDB1;TRIO;RASGRF1;AGAP3;PLD1;ARHGAP15;KALRN;ARHGAP22;AKAP13;ABR;CYTH2;MPRIP;MCF2L;AKT3;PLEKHG4B;PSD3;SH3BP2;GRB10;MCF2L2;OSBPL9;PSD;FARP1;AFAP1L2;OSBPL6;MYO10;PLEKHG5;PLEKHA6;AFAP1;ADAP1;ARHGAP26;ARHGAP25;VAV1;ARHGAP24;TIAM2;TIAM1;OBSCN;ACAP1;SPATA13;ARHGEF3;ARHGEF4;ARHGEF2;PHLDB2;NGEF;PLCD1
RhoGEF	21/63	6.33436e-11	6.90445e-09	-2.07474	48.72	FARP1;ARHGEF10;TRIO;PLEKHG5;RASGRF1;KALRN;VAV1;TIAM2;AKAP13;ABR;TIAM1;OBSCN;MCF2L;PLEKHG4B;SPATA13;ARHGEF3;ARHGEF4;ARHGEF1;ARHGEF2;MCF2L2;NGEF
SH3	30/158	2.46246e-08	1.78938e-06	-2.38065	41.7078	ITK;TRIO;SRC;NEDD9;PIK3R1;EFS;SH3TC2;RUSC1;PACSIN2;SH3BP4;EPS8L1;FYN;EPS8L2;SRGAP3;DST;FNBP1;SORBS2;ARHGAP26;SORBS3;VAV1;SH3YL1;DLG2;BIN1;LCK;SPATA13;HCLS1;ARHGEF4;CRK;NGEF;MYO1F
LIM_Zn_bd	18/66	5.15033e-08	2.80693e-06	-1.97312	33.1121	LIMCH1;FBLIM1;LMO4;TGFB1I1;PXN;FHL2;MICAL2;CRIP2;LMO7;CRIP1;LPP;LIMD2;LIMA1;PDLIM2;ABLIM2;CSRP1;TRIP6;PDLIM4
Calponin_act_bd	16/67	1.98669e-06	8.54068e-05	-1.93701	25.431	SPECC1;MACF1;DST;LIMCH1;DIXDC1;MICAL2;LMO7;NAV2;IQGAP2;SYNE2;VAV1;SYNE1;SMTN;PARVG;NAV3;UTRN
Ras-assoc	11/33	2.35065e-06	8.54068e-05	-2.15683	27.9543	GRB7;RASSF1;MYO10;RASSF5;GRB10;RASSF7;PLCE1;RADIL;RIN2;RGL2;RASIP1
Tyr_pkinase	18/93	1.13762e-05	0.000354287	-2.03135	23.1248	DDR1;ITK;EPHA10;SRC;NTRK3;AATK;EGFR;PTK2;LCK;PTK7;ERBB2;PTK2B;FYN;EPHB2;EPHB1;JAK3;FGFR2;FGFR1
PDZ	22/131	1.4005e-05	0.000381637	-2.03401	22.7323	AHNAK2;MAST1;MAGI2;IL16;LMO7;TIAM2;SLC9A3R2;RIMS2;RIMS1;TIAM1;DLG2;RGS3;PDLIM2;PARD3;MYO18A;RADIL;RGS12;APBA2;PDLIM4;SHANK2;SIPA1;TJP2
SH2	18/98	2.40458e-05	0.000582443	-1.80909	19.2407	GRB7;ITK;SHC1;SRC;STAT1;PIK3R1;VAV1;LCK;CHN2;INPP5D;SH3BP2;GRB10;FYN;PTPN6;TNS4;CRK;TNS3;TNS1
RhoGAP	12/61	0.000274432	0.00598261	-1.66838	13.6821	INPP5B;ARHGAP22;ABR;STARD13;CHN2;ARHGAP28;PIK3R1;SRGAP3;ARHGAP26;ARHGAP15;ARHGAP25;ARHGAP24
SAM	11/55	0.0004209	0.00834148	-1.61687	12.5681	PHC2;PPFIBP2;SCML4;SGMS1;EPHA10;SCMH1;EPHB2;EPHB1;L3MBTL4;SHANK2;ANKS1B
SAM_PNT	5/12	0.000465676	0.00845978	1.54316	-11.8391	EHF;ELF3;ELF5;ETS1;ETS2
FN_III	20/151	0.000894029	0.0149922	-1.78752	12.548	SNED1;EPHA10;ITGB4;FN1;PTPRM;OSMR;KALRN;MYLK;GHR;NFASC;EGFLAM;OBSCN;FLRT2;CHL1;ABI3BP;VWA1;EPHB2;ASTN2;IL12RB1;EPHB1
DAG_PE_bd	10/57	0.00217423	0.0338558	-1.34622	8.25377	AKAP13;RASSF1;CHN2;DGKA;RASSF5;PRKCA;ARHGEF2;PRKCZ;DGKZ;VAV1
IQ_CaM_bd_region	12/79	0.00293582	0.0426673	-1.46514	8.54291	RNF32;MYO1C;OBSCN;MYO10;RASGRF1;IQCE;MYO18A;CAMTA1;CAMTA2;IQGAP2;MYO1F;IQCG
